# Supplementary material for: Dynamics and Microevolution of Vibrio parahaemolyticus Populations in Shellfish Farms
Source: mSystems. 2021 Jan 12;6(1):e01161-20. doi: 10.1128/mSystems.01161-20 (PMC7901483; doi:10.1128/mSystems.01161-20)
Supplement: TABLE S1 [file mSystems.01161-20-st001.xlsx]

## Sheet: Table S1
Table S1 List of public strains and strains sequenced in this study and their plasmid profile
Strain ID	Year	Region	Source	MLST	ARGs	pVA1	p1937-2	pVOWZ1	pDLO396-1	pVPSD2016-1	pDLS722-1	pXMM117-2	pTetB-VA1
sequenced strains
DH13	2018	China: Dalian	Seawater	3	blaCARB-47	-	-	-	-	-	-	-	-
DH49	2018	China: Dalian	Seawater	3	blaCARB-47	-	-	-	-	-	-	-	-
DLS114	2018	China: Dalian	Seawater	114	blaCARB-34	-	-	+	-	-	-	-	-
DLM114	2019	China: Dalian	Seawater	114	blaCARB-34	-	-	+	-	-	-	-	-
DLS1073	2018	China: Dalian	Seawater	1073	blaCARB-31	-	-	-	-	+	-	-	-
DLO1073	2018	China: Dalian	Seawater	1073	blaCARB-31	-	-	-	-	+	-	-	-
DLM1073	2019	China: Dalian	Seawater	1073	blaCARB-31	-	-	-	-	+	-	-	-
XMM658	2019	China: Xiamen	Seawater	658	blaCARB-33	-	-	-	-	+	-	-	-
DLO658	2018	China: Dalian	Seawater	658	blaCARB-33	-	-	-	-	+	-	-	-
DLS658	2018	China: Dalian	Seawater	658	blaCARB-33	-	-	-	-	+	-	-	-
DLM658	2018	China: Dalian	Seawater	658	blaCARB-33	-	-	-	-	+	-	-	-
DHM658	2019	China:Donggang	Seawater	658	blaCARB-33	-	-	-	-	+	-	-	-
DLS396	2018	China: Dalian	Seawater	396	blaCARB-33	-	-	-	+	-	-	-	-
DLO396	2018	China: Dalian	Seawater	396	blaCARB-33	-	-	-	+	-	-	-	-
DLM396	2019	China: Dalian	Seawater	396	blaCARB-33	-	-	-	+	-	-	-	-
DLS415	2018	China: Dalian	Seawater	415	blaCARB-20	+	-	-	-	-	-	-	-
XMS415	2018	China: Xiamen	Seawater	415	blaCARB-20	-	-	-	-	-	-	-	-
DLS1750	2018	China: Dalian	Seawater	1750	qnrS5/blaCARB-33/29/41	-	+	-	-	-	-	-	+
DLM1750	2018	China: Dalian	Seawater	1750	qnrS5/blaCARB-33/29/41	-	+	-	-	-	-	-	+
XMM1750	2019	China: Xiamen	Seawater	1750	qnrS5/blaCARB-33/29/41	-	+	-	-	-	-	-	+
DLO1750	2019	China: Dalian	Seawater	1750	qnrS5/blaCARB-33/29/41	-	+	-	-	-	-	-	+
DLO693	2018	China: Dalian	Seawater	693	blaCARB-33	-	-	-	-	+	-	-	-
XMM693	2019	China: Xiamen	Seawater	693	blaCARB-33	-	-	-	-	+	-	-	-
XMO693	2018	China: Xiamen	Seawater	693	blaCARB-33	-	-	-	-	+	-	-	-
DLM693	2019	China: Dalian	Seawater	693	blaCARB-33	-	-	-	-	+	-	-	-
DLS1743	2018	China: Dalian	Seawater	1743	blaCARB-25	-	+	-	-	-	-	-	-
DLO1743	2018	China: Dalian	Seawater	1743	blaCARB-25	-	+	-	-	-	-	-	-
DLM1743	2019	China: Dalian	Seawater	1743	blaCARB-25	-	+	-	-	-	-	-	-
XMO1804	2018	China: Xiamen	Seawater	1804	blaCARB-33/29/41	-	-	-	-	-	-	-	-
XMS1804	2018	China: Xiamen	Seawater	1804	blaCARB-33/29/41	-	-	-	-	-	+	-	-
DLM722	2019	China: Xiamen	Seawater	722	blaCARB-21	-	-	-	-	-	+	-	-
DLS722	2018	China: Dalian	Seawater	722	blaCARB-21	-	-	-	-	-	+	-	-
XMO116	2018	China: Xiamen	Seawater	722	blaCARB-21	-	-	-	-	-	+	-	-
XMM117	2019	China: Xiamen	Seawater	1808	blaCARB-21/tet(B)	-	-	-	-	-	+	+	+
DLM1749	2018	China: Dalian	Seawater	1749	blaCARB-33/29/41	-	+	-	-	-	-	-	-
DLS1749	2018	China: Dalian	Seawater	1749	blaCARB-33/29/41	-	+	-	-	-	-	-	-
DLO1805	2018	China: Dalian	Seawater	1805	blaCARB-33	-	-	-	-	-	-	-	-
DLS180	2018	China: Dalian	Seawater	180	blaCARB-29/tet(59)/sul2	-	-	-	-	-	-	-	-
DLO180	2018	China: Dalian	Seawater	180	blaCARB-29/tet(59)/sul2	-	-	-	-	-	-	-	-
DLM180	2019	China: Dalian	Seawater	180	blaCARB-29/tet(59)/sul2	-	-	-	-	-	-	-	-
DLS1799	2019	China: Dalian	Seawater	1799	blaCARB-29	-	-	-	-	-	-	-	-
DLM1799	2019	China: Dalian	Seawater	1799	blaCARB-29	-	-	-	-	-	-	-	-
XMS1061	2018	China: Xiamen	Seawater	1061	blaCARB-35	-	-	-	-	-	-	-	-
XMO1061	2018	China: Xiamen	Seawater	1061	blaCARB-35	-	-	-	-	-	-	-	-
XMM1061	2019	China: Xiamen	Seawater	1061	blaCARB-35	-	-	-	-	-	-	-	-
XMM1800	2019	China: Xiamen	Seawater	1800	blaCARB-35	-	-	-	-	-	-	-	-
DLS1741	2018	China: Dalian	Seawater	1741	blaCARB-33/29/41	-	-	-	-	-	-	-	-
DLM1741	2018	China: Dalian	Seawater	1741	blaCARB-33/29/41	-	-	-	-	-	-	-	-
XMO1801	2018	China: Xiamen	Seawater	1801	blaCARB-44/46	-	-	-	-	-	+	-	-
XMM1801	2019	China: Xiamen	Seawater	1801	blaCARB-44/46	-	-	-	-	-	+	-	-
XMS11	2018	China: Xiamen	Seawater	2356	blaCARB-38/22	-	-	-	-	-	-	-	-
XMO12	2019	China: Xiamen	Seawater	2356	blaCARB-38/22	-	-	-	-	-	-	-	-
XMM13	2018	China: Xiamen	Seawater	2356	blaCARB-38/22	-	-	-	-	-	-	-	-
XMO14	2019	China: Xiamen	Seawater	2357	blaCARB-33/29/41	-	-	-	-	-	-	-	-
XMO15	2018	China: Xiamen	Seawater	1352	blaCARB-29	-	-	-	-	-	-	-	-
XMO16	2019	China: Xiamen	Seawater	152	blaCARB-26	-	-	-	-	-	-	-	-
XMS1823	2018	China: Xiamen	Seawater	1823	blaCARB-47	-	-	-	-	-	-	-	-
XMO1823	2018	China: Xiamen	Seawater	1823	blaCARB-47	-	-	-	-	-	-	-	-
XMM1823	2019	China: Xiamen	Seawater	1823	blaCARB-47	-	-	-	-	-	-	-	-
XMO150	2018	China: Xiamen	Seawater	150	blaCARB-24	+	-	-	-	-	-	-	-
XMM150	2019	China: Xiamen	Seawater	150	blaCARB-24	+	-	-	-	-	-	-	+
XMO799	2018	China: Xiamen	Seawater	799	blaCARB-20
DHO17	2018	China:Donggang	Seawater	658	blaCARB-33	-	-	-	-	+	-	-	-
DHO1986	2018	China:Donggang	Seawater	1986	blaCARB-46	-	-	-	-	-	-	-	-
DHO693	2018	China:Donggang	Seawater	693	blaCARB-33	-	-	-	-	+	-	-	-
DHM28	2018	China:Donggang	Seawater	693	blaCARB-33	-	-	-	-	+	-	-	-
DHO32	2018	China:Donggang	Seawater	1805	blaCARB-33	-	-	-	-	-	-	-	-
DLM1805	2019	China:Donggang	Seawater	1805	blaCARB-33	-	-	-	-	-	-	-	-
DHM1805	2019	China:Donggang	Seawater	1805	blaCARB-33	-	-	-	-	-	-	-	-
DHJ1805	2019	China:Donggang	Seawater	1805	blaCARB-33	-	-	-	-	-	-	-	-
DHO39	2018	China:Donggang	Seawater	1797	blaCARB-33	-	-	-	-	-	-	-	-
DHO76	2018	China:Donggang	Seawater	1750	qnrS5/blaCARB-33/29/41	-	+	-	-	-	-	-	+
DHO1	2018	China:Donggang	Seawater	1	blaCARB-44	-	-	-	-	-	-	-	-
DHO1811	2018	China:Donggang	Seawater	1811	blaCARB-33	-	-	-	-	-	-	-	-
DHO917	2018	China:Donggang	Seawater	917	blaCARB-45	-	-	-	-	+	-	-	-
DHS21-2	2018	China:Donggang	Seawater	614	blaCARB-20	-	-	-	-	-	-	-	-
DHM1	2019	China:Donggang	Seawater	1	blaCARB-44	-	-	-	-	-	-	-	-
DHO682	2019	China:Donggang	Seawater	682	blaCARB-43	-	-	-	-	-	-	-	-
DHM1630	2019	China:Donggang	Seawater	unknown	blaCARB-20	-	-	-	-	-	-	-	-
DHO1785	2019	China:Donggang	Seawater	1785	blaCARB-33	-	-	-	-	-	-	-	-
Public strains
SK	2017	South Korea	Seawater	917	blaCARB-45	-	-	-	-	+	-	-	-
WC15	2017	South Korea	Seawater	917	blaCARB-45	-	-	-	-	+	-	-	-
C5_8	2014	China: Shandong	fish	1811	blaCARB-33	-	-	-	-	-	-	-	-
S143	2006	China: Shandong	seafood	419	blaCARB-33	-	-	-	-	-	-	-	-
S144	2006	China: Shandong	seafood	419	blaCARB-33	-	-	-	-	-	-	-	-
S152	2006	China: Shandong	seafood	419	blaCARB-33	-	-	-	-	-	-	-	-
