# Supplementary material for: Dynamics and Microevolution of Vibrio parahaemolyticus Populations in Shellfish Farms
Source: mSystems. 2021 Jan 12;6(1):e01161-20. doi: 10.1128/mSystems.01161-20 (PMC7901483; doi:10.1128/mSystems.01161-20)
Supplement: TABLE S2 [file mSystems.01161-20-st002.xlsx]

## Sheet: Table S2
Table S2 Nature of SNPs in strain XMM117 relative to strain XMO116
Position	Reference_XMO116	XMM117	ref_base<->sample_base	proPos	ref_codon<->sample_codon	ref_aa<->sample_aa	mutate_type	ref_gene_ID	ref_gene_start	ref_gene_end	ref_gene_strand	ref_gene_product
Chr1_1257811	C	A	C<->A	95	CTT<->ATT	L<->I	nonsyn	XMO116_GM001240	1257529	1258824	+	Serine hydroxymethyltransferase (EC 2.1.2.1)
Chr1_1257812	T	C	T<->C	95	CTT<->CCT	L<->P	nonsyn	XMO116_GM001240	1257529	1258824	+	Serine hydroxymethyltransferase (EC 2.1.2.1)
Chr1_1302501	T	C	T<->C	73	TTC<->TCC	F<->S	nonsyn	XMO116_GM001285	1302284	1303672	+	--
Chr1_1302502	C	T	C<->T	73	TTC<->TTT	F<->F	syn	XMO116_GM001285	1302284	1303672	+	--
Chr1_1330551	C	A	C<->A	12	TTG<->TTT	L<->F	nonsyn	XMO116_GM001311	1330044	1330586	-	Chromosome segregation ATPase
Chr1_177839	A	G	A<->G	314	ATT<->ATC	I<->I	syn	XMO116_GM000252	177554	178780	-	Sodium/glutamate symporter
Chr1_300243	A	T	A<->T	99	ATT<->TTT	I<->F	nonsyn	XMO116_GM000368	299949	301193	+	ABC transporter, substrate-binding protein (cluster 1, maltose/g3p/polyamine/iron)
Chr1_313168	T	A	T<->A	22	AAT<->AAA	N<->K	nonsyn	XMO116_GM000376	313103	314083	+	--
Chr1_44365	A	G	A<->G	312	TAC<->CAC	Y<->H	nonsyn	XMO116_GM000126	43943	45298	-	Two component, Sigma-54 Specific, central transcriptional regulator of acidic amino acid uptake
Chr1_44366	G	A	G<->A	311	ATC<->ATT	I<->I	syn	XMO116_GM000126	43943	45298	-	Two component, Sigma-54 Specific, central transcriptional regulator of acidic amino acid uptake
Chr1_638600	G	A	G<->A	320	CAA<->TAA	Q<->X	nonsense	XMO116_GM000674	638526	639557	-	Capsular polysaccharide synthesis enzyme CpsI, glycosyltransferase
Chr1_644115	A	T	A<->T	494	AAT<->AAA	N<->K	nonsyn	XMO116_GM000679	643446	645596	-	--
Chr1_964033	G	A	G<->A	389	TCC<->TTC	S<->F	nonsyn	XMO116_GM000980	963057	965198	-	T6SS Serine/threonine protein kinase (EC 2.7.11.1) PpkA
Chr1_964034	A	G	A<->G	389	TCC<->CCC	S<->P	nonsyn	XMO116_GM000980	963057	965198	-	T6SS Serine/threonine protein kinase (EC 2.7.11.1) PpkA
Chr1_974436	G	A	G<->A	128	GTA<->ATA	V<->I	nonsyn	XMO116_GM000988	974055	974843	+	T6SS protein serine/threonine phosphatase PppA
Chr1_976007	G	A	G<->A	11	GTA<->ATA	V<->I	nonsyn	XMO116_GM000990	975977	976507	+	T6SS component TssB (ImpB/VipA)
Chr1_976795	A	G	A<->G	97	AAT<->GAT	N<->D	nonsyn	XMO116_GM000991	976507	978000	+	T6SS component TssC (ImpC/VipB)
Chr2_1009003	G	A	G<->A	90	GAA<->AAA	E<->K	nonsyn	XMO116_GM002710	1008736	1010217	+	--
Chr2_1161398	C	T	C<->T	431	AGC<->AGT	S<->S	syn	XMO116_GM002849	1160106	1161497	+	--
Chr2_116667	T	A	T<->A	35	CTT<->CTA	L<->L	syn	XMO116_GM001916	116563	117183	+	SOS-response repressor and protease LexA (EC 3.4.21.88)
Chr2_1307013	G	A	G<->A	3	GGC<->GGT	G<->G	syn	XMO116_GM002979	1306863	1307021	-	--
Chr2_1323033	A	G	A<->G	458	CTA<->CTG	L<->L	syn	XMO116_GM002990	1321660	1324296	+	DNA gyrase subunit A (EC 5.99.1.3)
Chr2_1323034	G	A	G<->A	459	GAT<->AAT	D<->N	nonsyn	XMO116_GM002990	1321660	1324296	+	DNA gyrase subunit A (EC 5.99.1.3)
Chr2_1384799	T	G	T<->G	85	ACC<->CCC	T<->P	nonsyn	XMO116_GM003047	1384089	1385051	-	--
Chr2_1443434	A	T	A<->T	276	CCA<->CCT	P<->P	syn	XMO116_GM003108	1442607	1443839	+	Putative galactosidase
Chr2_1484523	T	C	T<->C	81	TTT<->TTC	F<->F	syn	XMO116_GM003149	1484281	1484811	+	hypothetical protein
Chr2_1484524	C	T	C<->T	82	CCT<->TCT	P<->S	nonsyn	XMO116_GM003149	1484281	1484811	+	hypothetical protein
Chr2_1535930	G	A	G<->A	858	TTG<->TTA	L<->L	syn	XMO116_GM003220	1533357	1536401	+	RND efflux system, inner membrane transporter
Chr2_1557174	C	G	C<->G	53	CAA<->GAA	Q<->E	nonsyn	XMO116_GM003241	1557018	1557875	+	Pyridoxal kinase (EC 2.7.1.35)
Chr2_1695009	T	A	T<->A	179	TTG<->TAG	L<->X	nonsense	XMO116_GM003369	1694474	1696513	+	Two-component system sensor histidine kinase
Chr2_1756319	G	A	G<->A	182	CGC<->TGC	R<->C	nonsyn	XMO116_GM003429	1755852	1756862	-	Dihydroorotate dehydrogenase (quinone) (EC 1.3.5.2)
Chr2_1756320	A	G	A<->G	181	CTT<->CTC	L<->L	syn	XMO116_GM003429	1755852	1756862	-	Dihydroorotate dehydrogenase (quinone) (EC 1.3.5.2)
Chr2_175685	C	T	C<->T	154	CTA<->TTA	L<->L	syn	XMO116_GM001965	175226	179428	+	DNA-directed RNA polymerase beta' subunit (EC 2.7.7.6)
Chr2_175686	T	C	T<->C	154	CTA<->CCA	L<->P	nonsyn	XMO116_GM001965	175226	179428	+	DNA-directed RNA polymerase beta' subunit (EC 2.7.7.6)
Chr2_1841924	C	T	C<->T	549	GAA<->AAA	E<->K	nonsyn	XMO116_GM003486	1841658	1843568	-	Type III secretion cytoplasmic LcrG inhibitor (LcrV,secretion and targeting control protein, V antigen)
Chr2_1990764	T	C	T<->C	58	GAA<->GAG	E<->E	syn	XMO116_GM003639	1990404	1990937	-	Adenosylcobinamide kinase (EC 2.7.1.156) / Adenosylcobinamide-phosphate guanylyltransferase (EC 2.7.7.62)
Chr2_2154023	G	A	G<->A	11	TCG<->TCA	S<->S	syn	XMO116_GM003779	2153991	2154773	+	Peptide ABC transporter, ATP-binding protein SapF
Chr2_2154024	A	G	A<->G	12	AAG<->GAG	K<->E	nonsyn	XMO116_GM003779	2153991	2154773	+	Peptide ABC transporter, ATP-binding protein SapF
Chr2_2203144	G	C	G<->C	8	ACG<->AGG	T<->R	nonsyn	XMO116_GM003829	2202441	2203166	-	Oxidoreductase, short-chain dehydrogenase/reductase family
Chr2_2262362	A	G	A<->G	129	CTA<->CCA	L<->P	nonsyn	XMO116_GM003884	2260969	2262747	-	Aspartyl-tRNA synthetase (EC 6.1.1.12)
Chr2_2262363	G	A	G<->A	129	CTA<->TTA	L<->L	syn	XMO116_GM003884	2260969	2262747	-	Aspartyl-tRNA synthetase (EC 6.1.1.12)
Chr2_2375336	G	A	G<->A	50	AGA<->AAA	R<->K	nonsyn	XMO116_GM003979	2375188	2376627	+	hypothetical protein
Chr2_2392655	A	T	A<->T	56	AAT<->AAA	N<->K	nonsyn	XMO116_GM003993	2392229	2392822	-	Transcriptional regulator, AcrR family
Chr2_2400405	C	T	C<->T	3	AAG<->AAA	K<->K	syn	XMO116_GM003999	2398716	2400413	-	NADH dehydrogenase (EC 1.6.99.3)
Chr2_2404987	C	T	C<->T	409	GAA<->AAA	E<->K	nonsyn	XMO116_GM004008	2404832	2406211	-	--
Chr2_2415142	A	T	A<->T	24	TTA<->TTT	L<->F	nonsyn	XMO116_GM004021	2415071	2415439	+	hypothetical protein
Chr2_243144	C	G	C<->G	42	GGC<->GGG	G<->G	syn	XMO116_GM002014	243019	243588	+	--
Chr2_2479233	G	A	G<->A	51	GAA<->AAA	E<->K	nonsyn	XMO116_GM004083	2479083	2479703	+	FIG027190: Putative transmembrane protein
Chr2_2479234	A	G	A<->G	51	GAA<->GGA	E<->G	nonsyn	XMO116_GM004083	2479083	2479703	+	FIG027190: Putative transmembrane protein
Chr2_2500307	C	G	C<->G	711	CGC<->CCC	R<->P	nonsyn	XMO116_GM004103	2499055	2502438	-	hypothetical protein
Chr2_2544919	C	T	C<->T	68	TGG<->TGA	W<->X	nonsense	XMO116_GM004140	2544364	2545122	-	GTP cyclohydrolase 1 type 2 homolog YbgI
Chr2_2551045	A	C	A<->C	46	CTA<->CTC	L<->L	syn	XMO116_GM004148	2550908	2551357	+	Ferric uptake regulation protein FUR
Chr2_2585013	A	C	A<->C	667	TGG<->GGG	W<->G	nonsyn	XMO116_GM004176	2584378	2587011	-	Cellulose synthase catalytic subunit [UDP-forming] (EC 2.4.1.12)
Chr2_2642331	A	G	A<->G	47	TAG<->TGG	X<->W	stop_mutation	XMO116_GM004227	2642192	2642332	+	Uncharacterized protein VC2221
Chr2_2643187	G	A	G<->A	15	GAA<->AAA	E<->K	nonsyn	XMO116_GM004229	2643145	2644260	+	LSU rRNA pseudouridine(2604) synthase (EC 5.4.99.21)
Chr2_2643188	A	G	A<->G	15	GAA<->GGA	E<->G	nonsyn	XMO116_GM004229	2643145	2644260	+	LSU rRNA pseudouridine(2604) synthase (EC 5.4.99.21)
Chr2_2731141	A	G	A<->G	1101	TTC<->CTC	F<->L	nonsyn	XMO116_GM004315	2730533	2734441	-	Phosphoribosylformylglycinamidine synthase, synthetase subunit (EC 6.3.5.3) / Phosphoribosylformylglycinamidine synthase, glutamine amidotransferase subunit (EC 6.3.5.3)
Chr2_2806455	T	C	T<->C	69	GGA<->GGG	G<->G	syn	XMO116_GM004377	2805681	2806661	-	FIG068086: hypothetical protein
Chr2_2806456	C	T	C<->T	69	GGA<->GAA	G<->E	nonsyn	XMO116_GM004377	2805681	2806661	-	FIG068086: hypothetical protein
Chr2_2860046	G	A	G<->A	354	AAG<->AAA	K<->K	syn	XMO116_GM004424	2858985	2860490	+	Exopolyphosphatase (EC 3.6.1.11)
Chr2_2867176	C	T	C<->T	232	AAG<->AAA	K<->K	syn	XMO116_GM004432	2867128	2867871	-	--
Chr2_2887653	C	T	C<->T	284	CAA<->TAA	Q<->X	nonsense	XMO116_GM004445	2886804	2888471	+	Energy-dependent translational throttle protein EttA
Chr2_2920382	T	C	T<->C	127	CTT<->CCT	L<->P	nonsyn	XMO116_GM004475	2920003	2920683	+	DNA mismatch repair endonuclease MutH
Chr2_2929592	A	G	A<->G	182	CTA<->CCA	L<->P	nonsyn	XMO116_GM004483	2929288	2930136	-	--
Chr2_2929593	G	A	G<->A	182	CTA<->TTA	L<->L	syn	XMO116_GM004483	2929288	2930136	-	--
Chr2_2967480	T	C	T<->C	1455	ATT<->ATC	I<->I	syn	XMO116_GM004510	2963116	2967579	+	Glutamate synthase [NADPH] large chain (EC 1.4.1.13)
Chr2_2967481	C	T	C<->T	1456	CCG<->TCG	P<->S	nonsyn	XMO116_GM004510	2963116	2967579	+	Glutamate synthase [NADPH] large chain (EC 1.4.1.13)
Chr2_3094648	G	A	G<->A	241	CGC<->CAC	R<->H	nonsyn	XMO116_GM004621	3093927	3095879	+	PTS system, mannitol-specific IIC component / PTS system, mannitol-specific IIB component (EC 2.7.1.197) / PTS system, mannitol-specific IIA component (EC 2.7.1.197)
Chr2_3094649	C	T	C<->T	241	CGC<->CGT	R<->R	syn	XMO116_GM004621	3093927	3095879	+	PTS system, mannitol-specific IIC component / PTS system, mannitol-specific IIB component (EC 2.7.1.197) / PTS system, mannitol-specific IIA component (EC 2.7.1.197)
Chr2_3325137	G	A	G<->A	68	CCA<->TCA	P<->S	nonsyn	XMO116_GM004858	3325108	3325338	-	--
Chr2_478377	G	A	G<->A	304	CGC<->CAC	R<->H	nonsyn	XMO116_GM002225	477467	479308	+	hypothetical protein
Chr2_478378	C	T	C<->T	304	CGC<->CGT	R<->R	syn	XMO116_GM002225	477467	479308	+	hypothetical protein
Chr2_48184	C	T	C<->T	34	GAA<->AAA	E<->K	nonsyn	XMO116_GM001852	48023	48283	-	hypothetical protein
Chr2_564302	G	T	G<->T	61	ACC<->ACA	T<->T	syn	XMO116_GM002303	564254	564484	-	hypothetical protein
Chr2_705154	A	G	A<->G	547	TTG<->CTG	L<->L	syn	XMO116_GM002427	704873	706792	-	beta-N-acetylglucosaminidase (EC 3.2.1.52)
Chr2_705295	A	G	A<->G	500	TAT<->CAT	Y<->H	nonsyn	XMO116_GM002427	704873	706792	-	beta-N-acetylglucosaminidase (EC 3.2.1.52)
Chr2_705296	G	A	G<->A	499	ATC<->ATT	I<->I	syn	XMO116_GM002427	704873	706792	-	beta-N-acetylglucosaminidase (EC 3.2.1.52)
Chr2_787687	T	C	T<->C	15	TTC<->TCC	F<->S	nonsyn	XMO116_GM002496	787644	787880	+	--
Chr2_787688	C	T	C<->T	15	TTC<->TTT	F<->F	syn	XMO116_GM002496	787644	787880	+	--
Chr2_841918	T	C	T<->C	1159	TTC<->TCC	F<->S	nonsyn	XMO116_GM002537	838443	842126	+	Exodeoxyribonuclease V beta chain (EC 3.1.11.5)
Chr2_841919	C	T	C<->T	1159	TTC<->TTT	F<->F	syn	XMO116_GM002537	838443	842126	+	Exodeoxyribonuclease V beta chain (EC 3.1.11.5)
Chr2_969606	T	C	T<->C	8	CTA<->CCA	L<->P	nonsyn	XMO116_GM002669	969584	970027	+	Flagellar protein FliJ
