# Supplementary material for: Dynamics and Microevolution of Vibrio parahaemolyticus Populations in Shellfish Farms
Source: mSystems. 2021 Jan 12;6(1):e01161-20. doi: 10.1128/mSystems.01161-20 (PMC7901483; doi:10.1128/mSystems.01161-20)
Supplement: TABLE S3 [file mSystems.01161-20-st003.xlsx]

## Sheet: Table S3
Table S3 Nature of SNPs in strain DLM1799 relative to strain DLO180
ref_id	position	ref_base<->sample_base	codon_mutate	aa_mutate	mutate_type	gene_id	pos_start	pos_end	ref_gene_product
Chr1	33063	G<->A	CCG<->CCA	P<->P	Synonymous	DLO180_GM000034	31537	33105	ATP-dependent RNA helicase RhlE (EC 3.6.4.13)
Chr1	33075	C<->T	CGC<->CGT	R<->R	Synonymous	DLO180_GM000034	31537	33105	ATP-dependent RNA helicase RhlE (EC 3.6.4.13)
Chr1	33090	A<->G	CCA<->CCG	P<->P	Synonymous	DLO180_GM000034	31537	33105	ATP-dependent RNA helicase RhlE (EC 3.6.4.13)
Chr1	33096	T<->C	GCT<->GCC	A<->A	Synonymous	DLO180_GM000034	31537	33105	ATP-dependent RNA helicase RhlE (EC 3.6.4.13)
Chr1	40561	T<->C	ATC<->ACC	I<->T	Nonsynonymous	DLO180_GM000040	40158	41216	2,3-butanediol dehydrogenase, R-alcohol forming, (R)- and (S)-acetoin-specific (EC 1.1.1.4)
Chr1	70899	G<->A	GCT<->ACT	A<->T	Nonsynonymous	DLO180_GM000066	70767	72215	--
Chr1	99368	A<->G	TTA<->TTG	L<->L	Synonymous	DLO180_GM000096	98646	99638	L-alanine-DL-glutamate epimerase (EC 5.1.1.n1)
Chr1	252551	C<->T	TGC<->TGT	C<->C	Synonymous	DLO180_GM000238	251436	252644	--
Chr1	252554	A<->G	TCA<->TCG	S<->S	Synonymous	DLO180_GM000238	251436	252644	--
Chr1	252560	C<->T	CAC<->CAT	H<->H	Synonymous	DLO180_GM000238	251436	252644	--
Chr1	252702	T<->C	CGT<->CGC	R<->R	Synonymous	DLO180_GM000239	252681	254036	Two component, Sigma-54 Specific, central transcriptional regulator of acidic amino acid uptake
Chr1	252737	T<->C	TTA<->CTA	L<->L	Synonymous	DLO180_GM000239	252681	254036	Two component, Sigma-54 Specific, central transcriptional regulator of acidic amino acid uptake
Chr1	252744	T<->C	CGT<->CGC	R<->R	Synonymous	DLO180_GM000239	252681	254036	Two component, Sigma-54 Specific, central transcriptional regulator of acidic amino acid uptake
Chr1	252813	G<->T	GTG<->GTT	V<->V	Synonymous	DLO180_GM000239	252681	254036	Two component, Sigma-54 Specific, central transcriptional regulator of acidic amino acid uptake
Chr1	252836	T<->C	TTG<->CTG	L<->L	Synonymous	DLO180_GM000239	252681	254036	Two component, Sigma-54 Specific, central transcriptional regulator of acidic amino acid uptake
Chr1	252848	T<->C	TTG<->CTG	L<->L	Synonymous	DLO180_GM000239	252681	254036	Two component, Sigma-54 Specific, central transcriptional regulator of acidic amino acid uptake
Chr1	252849	G<->A	CCG<->CCA	P<->P	Synonymous	DLO180_GM000239	252681	254036	Two component, Sigma-54 Specific, central transcriptional regulator of acidic amino acid uptake
Chr1	252876	T<->C	ACT<->ACC	T<->T	Synonymous	DLO180_GM000239	252681	254036	Two component, Sigma-54 Specific, central transcriptional regulator of acidic amino acid uptake
Chr1	252885	G<->T	CCG<->CCT	P<->P	Synonymous	DLO180_GM000239	252681	254036	Two component, Sigma-54 Specific, central transcriptional regulator of acidic amino acid uptake
Chr1	252945	C<->T	GTC<->GTT	V<->V	Synonymous	DLO180_GM000239	252681	254036	Two component, Sigma-54 Specific, central transcriptional regulator of acidic amino acid uptake
Chr1	253031	T<->C	TCA<->CCA	S<->P	Nonsynonymous	DLO180_GM000239	252681	254036	Two component, Sigma-54 Specific, central transcriptional regulator of acidic amino acid uptake
Chr1	253035	A<->C	ACA<->ACC	T<->T	Synonymous	DLO180_GM000239	252681	254036	Two component, Sigma-54 Specific, central transcriptional regulator of acidic amino acid uptake
Chr1	253044	G<->A	GCG<->GCA	A<->A	Synonymous	DLO180_GM000239	252681	254036	Two component, Sigma-54 Specific, central transcriptional regulator of acidic amino acid uptake
Chr1	253093	C<->T	CCG<->CTG	P<->L	Nonsynonymous	DLO180_GM000239	252681	254036	Two component, Sigma-54 Specific, central transcriptional regulator of acidic amino acid uptake
Chr1	253125	C<->T	TAC<->TAT	Y<->Y	Synonymous	DLO180_GM000239	252681	254036	Two component, Sigma-54 Specific, central transcriptional regulator of acidic amino acid uptake
Chr1	253139	C<->G	CAA<->GAA	Q<->E	Nonsynonymous	DLO180_GM000239	252681	254036	Two component, Sigma-54 Specific, central transcriptional regulator of acidic amino acid uptake
Chr1	253158	T<->C	AAT<->AAC	N<->N	Synonymous	DLO180_GM000239	252681	254036	Two component, Sigma-54 Specific, central transcriptional regulator of acidic amino acid uptake
Chr1	253227	A<->G	GAA<->GAG	E<->E	Synonymous	DLO180_GM000239	252681	254036	Two component, Sigma-54 Specific, central transcriptional regulator of acidic amino acid uptake
Chr1	253236	C<->T	CAC<->CAT	H<->H	Synonymous	DLO180_GM000239	252681	254036	Two component, Sigma-54 Specific, central transcriptional regulator of acidic amino acid uptake
Chr1	253284	C<->T	AGC<->AGT	S<->S	Synonymous	DLO180_GM000239	252681	254036	Two component, Sigma-54 Specific, central transcriptional regulator of acidic amino acid uptake
Chr1	253361	A<->T	ACC<->TCC	T<->S	Nonsynonymous	DLO180_GM000239	252681	254036	Two component, Sigma-54 Specific, central transcriptional regulator of acidic amino acid uptake
Chr1	253447	T<->C	TTA<->TCA	L<->S	Nonsynonymous	DLO180_GM000239	252681	254036	Two component, Sigma-54 Specific, central transcriptional regulator of acidic amino acid uptake
Chr1	253452	A<->C	CGA<->CGC	R<->R	Synonymous	DLO180_GM000239	252681	254036	Two component, Sigma-54 Specific, central transcriptional regulator of acidic amino acid uptake
Chr1	253472	A<->C	ATG<->CTG	M<->L	Nonsynonymous	DLO180_GM000239	252681	254036	Two component, Sigma-54 Specific, central transcriptional regulator of acidic amino acid uptake
Chr1	253578	A<->G	CGA<->CGG	R<->R	Synonymous	DLO180_GM000239	252681	254036	Two component, Sigma-54 Specific, central transcriptional regulator of acidic amino acid uptake
Chr1	253728	C<->T	GAC<->GAT	D<->D	Synonymous	DLO180_GM000239	252681	254036	Two component, Sigma-54 Specific, central transcriptional regulator of acidic amino acid uptake
Chr1	253842	C<->T	GGC<->GGT	G<->G	Synonymous	DLO180_GM000239	252681	254036	Two component, Sigma-54 Specific, central transcriptional regulator of acidic amino acid uptake
Chr1	253863	T<->C	GTT<->GTC	V<->V	Synonymous	DLO180_GM000239	252681	254036	Two component, Sigma-54 Specific, central transcriptional regulator of acidic amino acid uptake
Chr1	253887	G<->C	GAG<->GAC	E<->D	Nonsynonymous	DLO180_GM000239	252681	254036	Two component, Sigma-54 Specific, central transcriptional regulator of acidic amino acid uptake
Chr1	253943	A<->G	AAC<->GAC	N<->D	Nonsynonymous	DLO180_GM000239	252681	254036	Two component, Sigma-54 Specific, central transcriptional regulator of acidic amino acid uptake
Chr1	253986	C<->T	ATC<->ATT	I<->I	Synonymous	DLO180_GM000239	252681	254036	Two component, Sigma-54 Specific, central transcriptional regulator of acidic amino acid uptake
Chr1	259421	C<->T	ACC<->ACT	T<->T	Synonymous	DLO180_GM000243	259379	261415	Putative phosphatase
Chr1	272092	C<->A	CTC<->CTA	L<->L	Synonymous	DLO180_GM000254	271652	272857	Multidrug resistance transporter, Bcr/CflA family
Chr1	272332	A<->G	GTA<->GTG	V<->V	Synonymous	DLO180_GM000254	271652	272857	Multidrug resistance transporter, Bcr/CflA family
Chr1	272344	T<->A	GCT<->GCA	A<->A	Synonymous	DLO180_GM000254	271652	272857	Multidrug resistance transporter, Bcr/CflA family
Chr1	272404	C<->T	TTC<->TTT	F<->F	Synonymous	DLO180_GM000254	271652	272857	Multidrug resistance transporter, Bcr/CflA family
Chr1	272608	T<->C	ATT<->ATC	I<->I	Synonymous	DLO180_GM000254	271652	272857	Multidrug resistance transporter, Bcr/CflA family
Chr1	272740	G<->A	GCG<->GCA	A<->A	Synonymous	DLO180_GM000254	271652	272857	Multidrug resistance transporter, Bcr/CflA family
Chr1	273341	A<->T	AAT<->ATT	N<->I	Nonsynonymous	DLO180_GM000255	273184	275349	Protease II
Chr1	273466	G<->A	GCT<->ACT	A<->T	Nonsynonymous	DLO180_GM000255	273184	275349	Protease II
Chr1	273675	T<->C	TTT<->TTC	F<->F	Synonymous	DLO180_GM000255	273184	275349	Protease II
Chr1	273769	A<->G	AAT<->GAT	N<->D	Nonsynonymous	DLO180_GM000255	273184	275349	Protease II
Chr1	273783	C<->T	GGC<->GGT	G<->G	Synonymous	DLO180_GM000255	273184	275349	Protease II
Chr1	273849	G<->T	GCG<->GCT	A<->A	Synonymous	DLO180_GM000255	273184	275349	Protease II
Chr1	273930	C<->T	AGC<->AGT	S<->S	Synonymous	DLO180_GM000255	273184	275349	Protease II
Chr1	273996	G<->T	GGG<->GGT	G<->G	Synonymous	DLO180_GM000255	273184	275349	Protease II
Chr1	274095	A<->T	CGA<->CGT	R<->R	Synonymous	DLO180_GM000255	273184	275349	Protease II
Chr1	274104	T<->C	GGT<->GGC	G<->G	Synonymous	DLO180_GM000255	273184	275349	Protease II
Chr1	274321	G<->A	GTC<->ATC	V<->I	Nonsynonymous	DLO180_GM000255	273184	275349	Protease II
Chr1	274383	T<->C	TTT<->TTC	F<->F	Synonymous	DLO180_GM000255	273184	275349	Protease II
Chr1	274512	A<->G	CAA<->CAG	Q<->Q	Synonymous	DLO180_GM000255	273184	275349	Protease II
Chr1	274593	T<->C	GTT<->GTC	V<->V	Synonymous	DLO180_GM000255	273184	275349	Protease II
Chr1	274692	G<->A	CCG<->CCA	P<->P	Synonymous	DLO180_GM000255	273184	275349	Protease II
Chr1	274705	G<->A	GCA<->ACA	A<->T	Nonsynonymous	DLO180_GM000255	273184	275349	Protease II
Chr1	274722	G<->A	TTG<->TTA	L<->L	Synonymous	DLO180_GM000255	273184	275349	Protease II
Chr1	274737	A<->C	GTA<->GTC	V<->V	Synonymous	DLO180_GM000255	273184	275349	Protease II
Chr1	275929	T<->A	TCA<->ACA	S<->T	Nonsynonymous	DLO180_GM000256	275582	276640	--
Chr1	275930	G<->A	AAG<->AAA	K<->K	Synonymous	DLO180_GM000256	275582	276640	--
Chr1	275944	T<->G	TCT<->GCT	S<->A	Nonsynonymous	DLO180_GM000256	275582	276640	--
Chr1	275945	T<->A	TCT<->TCA	S<->S	Synonymous	DLO180_GM000256	275582	276640	--
Chr1	275947	T<->G	TCT<->GCT	S<->A	Nonsynonymous	DLO180_GM000256	275582	276640	--
Chr1	275949	T<->A	ATC<->AAC	I<->N	Nonsynonymous	DLO180_GM000256	275582	276640	--
Chr1	275953	G<->A	GAG<->AAG	E<->K	Nonsynonymous	DLO180_GM000256	275582	276640	--
Chr1	275954	T<->G	GTT<->GTG	V<->V	Synonymous	DLO180_GM000256	275582	276640	--
Chr1	275972	A<->G	GTA<->GTG	V<->V	Synonymous	DLO180_GM000256	275582	276640	--
Chr1	275973	T<->C	GTA<->GCA	V<->A	Nonsynonymous	DLO180_GM000256	275582	276640	--
Chr1	275974	G<->A	GTA<->ATA	V<->I	Nonsynonymous	DLO180_GM000256	275582	276640	--
Chr1	275978	T<->C	GGT<->GGC	G<->G	Synonymous	DLO180_GM000256	275582	276640	--
Chr1	275981	T<->A	ATT<->ATA	I<->I	Synonymous	DLO180_GM000256	275582	276640	--
Chr1	275983	A<->C	ATT<->CTT	I<->L	Nonsynonymous	DLO180_GM000256	275582	276640	--
Chr1	275984	C<->T	GGC<->GGT	G<->G	Synonymous	DLO180_GM000256	275582	276640	--
Chr1	275996	T<->A	GTT<->GTA	V<->V	Synonymous	DLO180_GM000256	275582	276640	--
Chr1	276005	T<->C	AGT<->AGC	S<->S	Synonymous	DLO180_GM000256	275582	276640	--
Chr1	276008	A<->T	CTA<->CTT	L<->L	Synonymous	DLO180_GM000256	275582	276640	--
Chr1	276029	C<->G	GAC<->GAG	D<->E	Nonsynonymous	DLO180_GM000256	275582	276640	--
Chr1	276032	T<->C	TAT<->TAC	Y<->Y	Synonymous	DLO180_GM000256	275582	276640	--
Chr1	276037	A<->T	AAG<->TAG	K<->*	Premature_stop	DLO180_GM000256	275582	276640	--
Chr1	276116	G<->A	CAG<->CAA	Q<->Q	Synonymous	DLO180_GM000256	275582	276640	--
Chr1	276127	C<->T	CTA<->TTA	L<->L	Synonymous	DLO180_GM000256	275582	276640	--
Chr1	276128	C<->T	GGC<->GGT	G<->G	Synonymous	DLO180_GM000256	275582	276640	--
Chr1	276131	T<->A	CTT<->CTA	L<->L	Synonymous	DLO180_GM000256	275582	276640	--
Chr1	276155	C<->T	TTC<->TTT	F<->F	Synonymous	DLO180_GM000256	275582	276640	--
Chr1	276158	A<->G	CAA<->CAG	Q<->Q	Synonymous	DLO180_GM000256	275582	276640	--
Chr1	276166	A<->G	AGT<->GGT	S<->G	Nonsynonymous	DLO180_GM000256	275582	276640	--
Chr1	276170	T<->C	CGT<->CGC	R<->R	Synonymous	DLO180_GM000256	275582	276640	--
Chr1	276173	T<->C	TAT<->TAC	Y<->Y	Synonymous	DLO180_GM000256	275582	276640	--
Chr1	276179	C<->T	ATC<->ATT	I<->I	Synonymous	DLO180_GM000256	275582	276640	--
Chr1	276181	A<->G	ATC<->GTC	I<->V	Nonsynonymous	DLO180_GM000256	275582	276640	--
Chr1	276191	T<->A	GCT<->GCA	A<->A	Synonymous	DLO180_GM000256	275582	276640	--
Chr1	276198	G<->C	GGT<->GCT	G<->A	Nonsynonymous	DLO180_GM000256	275582	276640	--
Chr1	276199	G<->T	GGT<->TGT	G<->C	Nonsynonymous	DLO180_GM000256	275582	276640	--
Chr1	276202	A<->T	ACT<->TCT	T<->S	Nonsynonymous	DLO180_GM000256	275582	276640	--
Chr1	276203	T<->A	GGT<->GGA	G<->G	Synonymous	DLO180_GM000256	275582	276640	--
Chr1	276206	G<->A	CTG<->CTA	L<->L	Synonymous	DLO180_GM000256	275582	276640	--
Chr1	276209	T<->G	AAT<->AAG	N<->K	Nonsynonymous	DLO180_GM000256	275582	276640	--
Chr1	276214	A<->T	AAT<->TAT	N<->Y	Nonsynonymous	DLO180_GM000256	275582	276640	--
Chr1	276216	A<->G	CAT<->CGT	H<->R	Nonsynonymous	DLO180_GM000256	275582	276640	--
Chr1	276217	C<->G	CAT<->GAT	H<->D	Nonsynonymous	DLO180_GM000256	275582	276640	--
Chr1	276227	A<->G	TTA<->TTG	L<->L	Synonymous	DLO180_GM000256	275582	276640	--
Chr1	276236	C<->T	AAC<->AAT	N<->N	Synonymous	DLO180_GM000256	275582	276640	--
Chr1	276239	T<->C	GCT<->GCC	A<->A	Synonymous	DLO180_GM000256	275582	276640	--
Chr1	276245	G<->A	GCG<->GCA	A<->A	Synonymous	DLO180_GM000256	275582	276640	--
Chr1	276254	G<->A	TTG<->TTA	L<->L	Synonymous	DLO180_GM000256	275582	276640	--
Chr1	276263	A<->T	GTA<->GTT	V<->V	Synonymous	DLO180_GM000256	275582	276640	--
Chr1	276269	G<->T	GCG<->GCT	A<->A	Synonymous	DLO180_GM000256	275582	276640	--
Chr1	276270	C<->G	GCG<->GGG	A<->G	Nonsynonymous	DLO180_GM000256	275582	276640	--
Chr1	276278	T<->C	TAT<->TAC	Y<->Y	Synonymous	DLO180_GM000256	275582	276640	--
Chr1	276284	T<->A	CCT<->CCA	P<->P	Synonymous	DLO180_GM000256	275582	276640	--
Chr1	276289	G<->T	GCA<->TCA	A<->S	Nonsynonymous	DLO180_GM000256	275582	276640	--
Chr1	276293	G<->A	CAG<->CAA	Q<->Q	Synonymous	DLO180_GM000256	275582	276640	--
Chr1	276296	T<->A	ACT<->ACA	T<->T	Synonymous	DLO180_GM000256	275582	276640	--
Chr1	276303	C<->T	GCT<->GTT	A<->V	Nonsynonymous	DLO180_GM000256	275582	276640	--
Chr1	276310	G<->C	GTT<->CTT	V<->L	Nonsynonymous	DLO180_GM000256	275582	276640	--
Chr1	276320	G<->A	CAG<->CAA	Q<->Q	Synonymous	DLO180_GM000256	275582	276640	--
Chr1	276323	G<->A	GAG<->GAA	E<->E	Synonymous	DLO180_GM000256	275582	276640	--
Chr1	276329	C<->T	ACC<->ACT	T<->T	Synonymous	DLO180_GM000256	275582	276640	--
Chr1	276335	T<->C	GGT<->GGC	G<->G	Synonymous	DLO180_GM000256	275582	276640	--
Chr1	276338	T<->C	ATT<->ATC	I<->I	Synonymous	DLO180_GM000256	275582	276640	--
Chr1	276356	T<->A	TCT<->TCA	S<->S	Synonymous	DLO180_GM000256	275582	276640	--
Chr1	276362	T<->G	TCT<->TCG	S<->S	Synonymous	DLO180_GM000256	275582	276640	--
Chr1	276365	A<->G	CAA<->CAG	Q<->Q	Synonymous	DLO180_GM000256	275582	276640	--
Chr1	276368	G<->T	GAG<->GAT	E<->D	Nonsynonymous	DLO180_GM000256	275582	276640	--
Chr1	276371	A<->C	GGA<->GGC	G<->G	Synonymous	DLO180_GM000256	275582	276640	--
Chr1	276377	A<->C	AAA<->AAC	K<->N	Nonsynonymous	DLO180_GM000256	275582	276640	--
Chr1	276389	T<->A	CTT<->CTA	L<->L	Synonymous	DLO180_GM000256	275582	276640	--
Chr1	276391	C<->T	CTT<->TTT	L<->F	Nonsynonymous	DLO180_GM000256	275582	276640	--
Chr1	276394	G<->T	GCT<->TCT	A<->S	Nonsynonymous	DLO180_GM000256	275582	276640	--
Chr1	276407	G<->A	GCG<->GCA	A<->A	Synonymous	DLO180_GM000256	275582	276640	--
Chr1	277153	A<->G	ATA<->ATG	I<->M	Nonsynonymous	DLO180_GM000257	276847	277716	ABC-type metal ion transport system, periplasmic component/surface adhesin
Chr1	277198	G<->A	TTG<->TTA	L<->L	Synonymous	DLO180_GM000257	276847	277716	ABC-type metal ion transport system, periplasmic component/surface adhesin
Chr1	277294	C<->A	CCC<->CCA	P<->P	Synonymous	DLO180_GM000257	276847	277716	ABC-type metal ion transport system, periplasmic component/surface adhesin
Chr1	277321	T<->C	GCT<->GCC	A<->A	Synonymous	DLO180_GM000257	276847	277716	ABC-type metal ion transport system, periplasmic component/surface adhesin
Chr1	329366	C<->T	GGC<->GGT	G<->G	Synonymous	DLO180_GM000308	329318	329743	FIG01201008: hypothetical protein
Chr1	329408	T<->C	ATT<->ATC	I<->I	Synonymous	DLO180_GM000308	329318	329743	FIG01201008: hypothetical protein
Chr1	329459	C<->T	CGC<->CGT	R<->R	Synonymous	DLO180_GM000308	329318	329743	FIG01201008: hypothetical protein
Chr1	329494	T<->G	TTA<->GTA	L<->V	Nonsynonymous	DLO180_GM000308	329318	329743	FIG01201008: hypothetical protein
Chr1	329504	G<->A	CAG<->CAA	Q<->Q	Synonymous	DLO180_GM000308	329318	329743	FIG01201008: hypothetical protein
Chr1	329650	G<->A	GCG<->ACG	A<->T	Nonsynonymous	DLO180_GM000308	329318	329743	FIG01201008: hypothetical protein
Chr1	329724	T<->A	CTA<->CAA	L<->Q	Nonsynonymous	DLO180_GM000308	329318	329743	FIG01201008: hypothetical protein
Chr1	330025	C<->A	GGC<->GGA	G<->G	Synonymous	DLO180_GM000309	329912	331207	probable peptidase VC1983
Chr1	330154	C<->T	GGC<->GGT	G<->G	Synonymous	DLO180_GM000309	329912	331207	probable peptidase VC1983
Chr1	330199	C<->A	GGC<->GGA	G<->G	Synonymous	DLO180_GM000309	329912	331207	probable peptidase VC1983
Chr1	330247	G<->A	GAG<->GAA	E<->E	Synonymous	DLO180_GM000309	329912	331207	probable peptidase VC1983
Chr1	330299	G<->A	GAG<->AAG	E<->K	Nonsynonymous	DLO180_GM000309	329912	331207	probable peptidase VC1983
Chr1	330385	C<->G	GCC<->GCG	A<->A	Synonymous	DLO180_GM000309	329912	331207	probable peptidase VC1983
Chr1	330580	T<->C	AAT<->AAC	N<->N	Synonymous	DLO180_GM000309	329912	331207	probable peptidase VC1983
Chr1	330622	A<->C	CTA<->CTC	L<->L	Synonymous	DLO180_GM000309	329912	331207	probable peptidase VC1983
Chr1	330625	A<->T	ACA<->ACT	T<->T	Synonymous	DLO180_GM000309	329912	331207	probable peptidase VC1983
Chr1	330630	A<->T	TAC<->TTC	Y<->F	Nonsynonymous	DLO180_GM000309	329912	331207	probable peptidase VC1983
Chr1	330685	A<->G	GTA<->GTG	V<->V	Synonymous	DLO180_GM000309	329912	331207	probable peptidase VC1983
Chr1	330733	A<->G	CTA<->CTG	L<->L	Synonymous	DLO180_GM000309	329912	331207	probable peptidase VC1983
Chr1	330781	A<->C	CGA<->CGC	R<->R	Synonymous	DLO180_GM000309	329912	331207	probable peptidase VC1983
Chr1	330811	T<->C	CAT<->CAC	H<->H	Synonymous	DLO180_GM000309	329912	331207	probable peptidase VC1983
Chr1	330913	C<->T	GGC<->GGT	G<->G	Synonymous	DLO180_GM000309	329912	331207	probable peptidase VC1983
Chr1	330916	A<->T	ATA<->ATT	I<->I	Synonymous	DLO180_GM000309	329912	331207	probable peptidase VC1983
Chr1	331311	A<->G	CCA<->CCG	P<->P	Synonymous	DLO180_GM000310	331174	331749	probable peptidase VC1983
Chr1	331320	A<->G	CTA<->CTG	L<->L	Synonymous	DLO180_GM000310	331174	331749	probable peptidase VC1983
Chr1	331326	T<->C	GAT<->GAC	D<->D	Synonymous	DLO180_GM000310	331174	331749	probable peptidase VC1983
Chr1	331338	C<->T	TGC<->TGT	C<->C	Synonymous	DLO180_GM000310	331174	331749	probable peptidase VC1983
Chr1	331341	G<->A	GCG<->GCA	A<->A	Synonymous	DLO180_GM000310	331174	331749	probable peptidase VC1983
Chr1	331344	T<->C	TAT<->TAC	Y<->Y	Synonymous	DLO180_GM000310	331174	331749	probable peptidase VC1983
Chr1	331386	C<->T	CGC<->CGT	R<->R	Synonymous	DLO180_GM000310	331174	331749	probable peptidase VC1983
Chr1	331402	A<->C	AAG<->CAG	K<->Q	Nonsynonymous	DLO180_GM000310	331174	331749	probable peptidase VC1983
Chr1	331536	T<->A	CTT<->CTA	L<->L	Synonymous	DLO180_GM000310	331174	331749	probable peptidase VC1983
Chr1	331539	A<->G	GCA<->GCG	A<->A	Synonymous	DLO180_GM000310	331174	331749	probable peptidase VC1983
Chr1	331569	G<->A	GCG<->GCA	A<->A	Synonymous	DLO180_GM000310	331174	331749	probable peptidase VC1983
Chr1	331577	T<->C	GTG<->GCG	V<->A	Nonsynonymous	DLO180_GM000310	331174	331749	probable peptidase VC1983
Chr1	331633	C<->T	CTG<->TTG	L<->L	Synonymous	DLO180_GM000310	331174	331749	probable peptidase VC1983
Chr1	331685	C<->T	GCC<->GTC	A<->V	Nonsynonymous	DLO180_GM000310	331174	331749	probable peptidase VC1983
Chr1	331689	C<->A	ATC<->ATA	I<->I	Synonymous	DLO180_GM000310	331174	331749	probable peptidase VC1983
Chr1	331829	T<->C	ATT<->ATC	I<->I	Synonymous	DLO180_GM000311	331815	332351	FIG060670: Protein of unknown function DUF924
Chr1	331847	G<->A	GAG<->GAA	E<->E	Synonymous	DLO180_GM000311	331815	332351	FIG060670: Protein of unknown function DUF924
Chr1	331931	A<->G	CAA<->CAG	Q<->Q	Synonymous	DLO180_GM000311	331815	332351	FIG060670: Protein of unknown function DUF924
Chr1	331936	T<->C	GTT<->GCT	V<->A	Nonsynonymous	DLO180_GM000311	331815	332351	FIG060670: Protein of unknown function DUF924
Chr1	332069	A<->G	GCA<->GCG	A<->A	Synonymous	DLO180_GM000311	331815	332351	FIG060670: Protein of unknown function DUF924
Chr1	332112	A<->G	ACG<->GCG	T<->A	Nonsynonymous	DLO180_GM000311	331815	332351	FIG060670: Protein of unknown function DUF924
Chr1	332294	A<->T	GGA<->GGT	G<->G	Synonymous	DLO180_GM000311	331815	332351	FIG060670: Protein of unknown function DUF924
Chr1	332472	A<->T	GTA<->GTT	V<->V	Synonymous	DLO180_GM000312	332377	333087	Putative phosphatase
Chr1	332607	A<->G	CTA<->CTG	L<->L	Synonymous	DLO180_GM000312	332377	333087	Putative phosphatase
Chr1	332608	A<->C	AAA<->CAA	K<->Q	Nonsynonymous	DLO180_GM000312	332377	333087	Putative phosphatase
Chr1	332616	T<->C	GGT<->GGC	G<->G	Synonymous	DLO180_GM000312	332377	333087	Putative phosphatase
Chr1	332699	C<->T	GCG<->GTG	A<->V	Nonsynonymous	DLO180_GM000312	332377	333087	Putative phosphatase
Chr1	332875	T<->C	TGC<->CGC	C<->R	Nonsynonymous	DLO180_GM000312	332377	333087	Putative phosphatase
Chr1	332876	G<->A	TGC<->TAC	C<->Y	Nonsynonymous	DLO180_GM000312	332377	333087	Putative phosphatase
Chr1	332970	G<->A	AAG<->AAA	K<->K	Synonymous	DLO180_GM000312	332377	333087	Putative phosphatase
Chr1	333014	G<->A	CGT<->CAT	R<->H	Nonsynonymous	DLO180_GM000312	332377	333087	Putative phosphatase
Chr1	333044	A<->G	AAA<->AGA	K<->R	Nonsynonymous	DLO180_GM000312	332377	333087	Putative phosphatase
Chr1	333264	C<->A	TCC<->TCA	S<->S	Synonymous	DLO180_GM000313	333184	333501	hypothetical protein
Chr1	333284	G<->T	TGG<->TTG	W<->L	Nonsynonymous	DLO180_GM000313	333184	333501	hypothetical protein
Chr1	333330	G<->A	GGG<->GGA	G<->G	Synonymous	DLO180_GM000313	333184	333501	hypothetical protein
Chr1	333690	T<->A	GTT<->GTA	V<->V	Synonymous	DLO180_GM000314	333640	334125	Lactoylglutathione lyase
Chr1	333731	G<->A	GGT<->GAT	G<->D	Nonsynonymous	DLO180_GM000314	333640	334125	Lactoylglutathione lyase
Chr1	333732	T<->C	GGT<->GGC	G<->G	Synonymous	DLO180_GM000314	333640	334125	Lactoylglutathione lyase
Chr1	333745	G<->A	GTT<->ATT	V<->I	Nonsynonymous	DLO180_GM000314	333640	334125	Lactoylglutathione lyase
Chr1	333963	A<->C	CGA<->CGC	R<->R	Synonymous	DLO180_GM000314	333640	334125	Lactoylglutathione lyase
Chr1	333978	T<->A	GGT<->GGA	G<->G	Synonymous	DLO180_GM000314	333640	334125	Lactoylglutathione lyase
Chr1	333987	G<->T	GTG<->GTT	V<->V	Synonymous	DLO180_GM000314	333640	334125	Lactoylglutathione lyase
Chr1	334035	A<->G	GCA<->GCG	A<->A	Synonymous	DLO180_GM000314	333640	334125	Lactoylglutathione lyase
Chr1	334044	T<->C	GTT<->GTC	V<->V	Synonymous	DLO180_GM000314	333640	334125	Lactoylglutathione lyase
Chr1	334201	A<->G	TCA<->TCG	S<->S	Synonymous	DLO180_GM000315	334198	335112	Transcriptional regulator, LysR family
Chr1	334240	C<->T	AAC<->AAT	N<->N	Synonymous	DLO180_GM000315	334198	335112	Transcriptional regulator, LysR family
Chr1	334270	C<->T	CGC<->CGT	R<->R	Synonymous	DLO180_GM000315	334198	335112	Transcriptional regulator, LysR family
Chr1	334561	T<->C	TAT<->TAC	Y<->Y	Synonymous	DLO180_GM000315	334198	335112	Transcriptional regulator, LysR family
Chr1	334567	C<->T	CGC<->CGT	R<->R	Synonymous	DLO180_GM000315	334198	335112	Transcriptional regulator, LysR family
Chr1	334594	T<->C	CGT<->CGC	R<->R	Synonymous	DLO180_GM000315	334198	335112	Transcriptional regulator, LysR family
Chr1	334597	T<->C	TGT<->TGC	C<->C	Synonymous	DLO180_GM000315	334198	335112	Transcriptional regulator, LysR family
Chr1	334654	A<->G	GAA<->GAG	E<->E	Synonymous	DLO180_GM000315	334198	335112	Transcriptional regulator, LysR family
Chr1	334699	T<->C	ATT<->ATC	I<->I	Synonymous	DLO180_GM000315	334198	335112	Transcriptional regulator, LysR family
Chr1	334708	C<->A	CCC<->CCA	P<->P	Synonymous	DLO180_GM000315	334198	335112	Transcriptional regulator, LysR family
Chr1	334732	T<->C	ATT<->ATC	I<->I	Synonymous	DLO180_GM000315	334198	335112	Transcriptional regulator, LysR family
Chr1	334828	G<->T	GTG<->GTT	V<->V	Synonymous	DLO180_GM000315	334198	335112	Transcriptional regulator, LysR family
Chr1	334841	C<->G	ACC<->AGC	T<->S	Nonsynonymous	DLO180_GM000315	334198	335112	Transcriptional regulator, LysR family
Chr1	334846	C<->T	CCC<->CCT	P<->P	Synonymous	DLO180_GM000315	334198	335112	Transcriptional regulator, LysR family
Chr1	334873	A<->G	CTA<->CTG	L<->L	Synonymous	DLO180_GM000315	334198	335112	Transcriptional regulator, LysR family
Chr1	334933	A<->G	ACA<->ACG	T<->T	Synonymous	DLO180_GM000315	334198	335112	Transcriptional regulator, LysR family
Chr1	335077	A<->G	GCA<->GCG	A<->A	Synonymous	DLO180_GM000315	334198	335112	Transcriptional regulator, LysR family
Chr1	335273	C<->T	GCT<->GTT	A<->V	Nonsynonymous	DLO180_GM000316	335242	336561	--
Chr1	335589	C<->T	CAC<->CAT	H<->H	Synonymous	DLO180_GM000316	335242	336561	--
Chr1	335640	T<->C	CGT<->CGC	R<->R	Synonymous	DLO180_GM000316	335242	336561	--
Chr1	335700	T<->G	GCT<->GCG	A<->A	Synonymous	DLO180_GM000316	335242	336561	--
Chr1	335730	T<->C	AGT<->AGC	S<->S	Synonymous	DLO180_GM000316	335242	336561	--
Chr1	335781	A<->G	GCA<->GCG	A<->A	Synonymous	DLO180_GM000316	335242	336561	--
Chr1	335844	A<->G	AAA<->AAG	K<->K	Synonymous	DLO180_GM000316	335242	336561	--
Chr1	335850	T<->G	GGT<->GGG	G<->G	Synonymous	DLO180_GM000316	335242	336561	--
Chr1	335874	T<->C	TAT<->TAC	Y<->Y	Synonymous	DLO180_GM000316	335242	336561	--
Chr1	335883	A<->C	CCA<->CCC	P<->P	Synonymous	DLO180_GM000316	335242	336561	--
Chr1	335946	G<->A	GCG<->GCA	A<->A	Synonymous	DLO180_GM000316	335242	336561	--
Chr1	336300	C<->T	TCC<->TCT	S<->S	Synonymous	DLO180_GM000316	335242	336561	--
Chr1	336384	A<->G	GCA<->GCG	A<->A	Synonymous	DLO180_GM000316	335242	336561	--
Chr1	336435	A<->T	CGA<->CGT	R<->R	Synonymous	DLO180_GM000316	335242	336561	--
Chr1	336504	A<->T	GCA<->GCT	A<->A	Synonymous	DLO180_GM000316	335242	336561	--
Chr1	336543	A<->G	GAA<->GAG	E<->E	Synonymous	DLO180_GM000316	335242	336561	--
Chr1	336904	G<->A	TTG<->TTA	L<->L	Synonymous	DLO180_GM000317	336713	337555	Probable transcriptional activator for leuABCD operon
Chr1	336982	T<->C	AAT<->AAC	N<->N	Synonymous	DLO180_GM000317	336713	337555	Probable transcriptional activator for leuABCD operon
Chr1	337060	C<->T	AAC<->AAT	N<->N	Synonymous	DLO180_GM000317	336713	337555	Probable transcriptional activator for leuABCD operon
Chr1	337095	G<->A	AGC<->AAC	S<->N	Nonsynonymous	DLO180_GM000317	336713	337555	Probable transcriptional activator for leuABCD operon
Chr1	337112	A<->G	AAC<->GAC	N<->D	Nonsynonymous	DLO180_GM000317	336713	337555	Probable transcriptional activator for leuABCD operon
Chr1	337128	G<->A	AGT<->AAT	S<->N	Nonsynonymous	DLO180_GM000317	336713	337555	Probable transcriptional activator for leuABCD operon
Chr1	337136	G<->A	GTT<->ATT	V<->I	Nonsynonymous	DLO180_GM000317	336713	337555	Probable transcriptional activator for leuABCD operon
Chr1	337189	A<->G	GCA<->GCG	A<->A	Synonymous	DLO180_GM000317	336713	337555	Probable transcriptional activator for leuABCD operon
Chr1	337274	A<->G	ATT<->GTT	I<->V	Nonsynonymous	DLO180_GM000317	336713	337555	Probable transcriptional activator for leuABCD operon
Chr1	337342	T<->C	CTT<->CTC	L<->L	Synonymous	DLO180_GM000317	336713	337555	Probable transcriptional activator for leuABCD operon
Chr1	337348	G<->A	GTG<->GTA	V<->V	Synonymous	DLO180_GM000317	336713	337555	Probable transcriptional activator for leuABCD operon
Chr1	337439	C<->T	CTT<->TTT	L<->F	Nonsynonymous	DLO180_GM000317	336713	337555	Probable transcriptional activator for leuABCD operon
Chr1	337803	A<->G	ATT<->GTT	I<->V	Nonsynonymous	DLO180_GM000318	337710	338135	Lactoylglutathione lyase
Chr1	337811	C<->T	GGC<->GGT	G<->G	Synonymous	DLO180_GM000318	337710	338135	Lactoylglutathione lyase
Chr1	337817	T<->A	CCT<->CCA	P<->P	Synonymous	DLO180_GM000318	337710	338135	Lactoylglutathione lyase
Chr1	337871	A<->C	GCA<->GCC	A<->A	Synonymous	DLO180_GM000318	337710	338135	Lactoylglutathione lyase
Chr1	337874	G<->A	TTG<->TTA	L<->L	Synonymous	DLO180_GM000318	337710	338135	Lactoylglutathione lyase
Chr1	337892	G<->A	GTG<->GTA	V<->V	Synonymous	DLO180_GM000318	337710	338135	Lactoylglutathione lyase
Chr1	337981	A<->G	TAC<->TGC	Y<->C	Nonsynonymous	DLO180_GM000318	337710	338135	Lactoylglutathione lyase
Chr1	338102	A<->C	GTA<->GTC	V<->V	Synonymous	DLO180_GM000318	337710	338135	Lactoylglutathione lyase
Chr1	338443	A<->C	GGA<->GGC	G<->G	Synonymous	DLO180_GM000319	338195	338707	O-acetyl-ADP-ribose deacetylase
Chr1	338446	A<->G	CCA<->CCG	P<->P	Synonymous	DLO180_GM000319	338195	338707	O-acetyl-ADP-ribose deacetylase
Chr1	338473	G<->A	AAG<->AAA	K<->K	Synonymous	DLO180_GM000319	338195	338707	O-acetyl-ADP-ribose deacetylase
Chr1	338474	A<->G	ACG<->GCG	T<->A	Nonsynonymous	DLO180_GM000319	338195	338707	O-acetyl-ADP-ribose deacetylase
Chr1	338519	G<->A	GCC<->ACC	A<->T	Nonsynonymous	DLO180_GM000319	338195	338707	O-acetyl-ADP-ribose deacetylase
Chr1	338614	T<->C	TGT<->TGC	C<->C	Synonymous	DLO180_GM000319	338195	338707	O-acetyl-ADP-ribose deacetylase
Chr1	338680	A<->T	ATA<->ATT	I<->I	Synonymous	DLO180_GM000319	338195	338707	O-acetyl-ADP-ribose deacetylase
Chr1	338988	C<->T	CTG<->TTG	L<->L	Synonymous	DLO180_GM000320	338842	341532	Glucosidase YgjK
Chr1	338989	A<->G	GAA<->GAG	E<->E	Synonymous	DLO180_GM000320	338842	341532	Glucosidase YgjK
Chr1	339061	T<->C	GAT<->GAC	D<->D	Synonymous	DLO180_GM000320	338842	341532	Glucosidase YgjK
Chr1	339070	G<->A	GTG<->GTA	V<->V	Synonymous	DLO180_GM000320	338842	341532	Glucosidase YgjK
Chr1	339073	C<->T	CGC<->CGT	R<->R	Synonymous	DLO180_GM000320	338842	341532	Glucosidase YgjK
Chr1	339139	A<->T	GGA<->GGT	G<->G	Synonymous	DLO180_GM000320	338842	341532	Glucosidase YgjK
Chr1	339184	A<->T	CGA<->CGT	R<->R	Synonymous	DLO180_GM000320	338842	341532	Glucosidase YgjK
Chr1	339311	C<->A	GCG<->GAG	A<->E	Nonsynonymous	DLO180_GM000320	338842	341532	Glucosidase YgjK
Chr1	339403	C<->T	ATC<->ATT	I<->I	Synonymous	DLO180_GM000320	338842	341532	Glucosidase YgjK
Chr1	339499	A<->G	TCA<->TCG	S<->S	Synonymous	DLO180_GM000320	338842	341532	Glucosidase YgjK
Chr1	339805	C<->T	GGC<->GGT	G<->G	Synonymous	DLO180_GM000320	338842	341532	Glucosidase YgjK
Chr1	339829	C<->T	GGC<->GGT	G<->G	Synonymous	DLO180_GM000320	338842	341532	Glucosidase YgjK
Chr1	339856	A<->G	GCA<->GCG	A<->A	Synonymous	DLO180_GM000320	338842	341532	Glucosidase YgjK
Chr1	339964	T<->A	CCT<->CCA	P<->P	Synonymous	DLO180_GM000320	338842	341532	Glucosidase YgjK
Chr1	339991	T<->C	CGT<->CGC	R<->R	Synonymous	DLO180_GM000320	338842	341532	Glucosidase YgjK
Chr1	340045	A<->G	GTA<->GTG	V<->V	Synonymous	DLO180_GM000320	338842	341532	Glucosidase YgjK
Chr1	340066	G<->T	GTG<->GTT	V<->V	Synonymous	DLO180_GM000320	338842	341532	Glucosidase YgjK
Chr1	340093	C<->A	TCC<->TCA	S<->S	Synonymous	DLO180_GM000320	338842	341532	Glucosidase YgjK
Chr1	340183	G<->C	CTG<->CTC	L<->L	Synonymous	DLO180_GM000320	338842	341532	Glucosidase YgjK
Chr1	340191	C<->T	CAC<->TAC	H<->Y	Nonsynonymous	DLO180_GM000320	338842	341532	Glucosidase YgjK
Chr1	340297	A<->G	GTA<->GTG	V<->V	Synonymous	DLO180_GM000320	338842	341532	Glucosidase YgjK
Chr1	340318	C<->T	GAC<->GAT	D<->D	Synonymous	DLO180_GM000320	338842	341532	Glucosidase YgjK
Chr1	340354	G<->A	GAG<->GAA	E<->E	Synonymous	DLO180_GM000320	338842	341532	Glucosidase YgjK
Chr1	340504	C<->T	GAC<->GAT	D<->D	Synonymous	DLO180_GM000320	338842	341532	Glucosidase YgjK
Chr1	340654	T<->G	AAT<->AAG	N<->K	Nonsynonymous	DLO180_GM000320	338842	341532	Glucosidase YgjK
Chr1	340663	A<->G	GTA<->GTG	V<->V	Synonymous	DLO180_GM000320	338842	341532	Glucosidase YgjK
Chr1	340745	A<->G	CAA<->CGA	Q<->R	Nonsynonymous	DLO180_GM000320	338842	341532	Glucosidase YgjK
Chr1	340783	A<->C	TCA<->TCC	S<->S	Synonymous	DLO180_GM000320	338842	341532	Glucosidase YgjK
Chr1	340807	G<->T	ACG<->ACT	T<->T	Synonymous	DLO180_GM000320	338842	341532	Glucosidase YgjK
Chr1	340903	A<->G	GAA<->GAG	E<->E	Synonymous	DLO180_GM000320	338842	341532	Glucosidase YgjK
Chr1	340959	A<->G	AAC<->GAC	N<->D	Nonsynonymous	DLO180_GM000320	338842	341532	Glucosidase YgjK
Chr1	341035	C<->T	AAC<->AAT	N<->N	Synonymous	DLO180_GM000320	338842	341532	Glucosidase YgjK
Chr1	341131	G<->A	GCG<->GCA	A<->A	Synonymous	DLO180_GM000320	338842	341532	Glucosidase YgjK
Chr1	341134	T<->G	GGT<->GGG	G<->G	Synonymous	DLO180_GM000320	338842	341532	Glucosidase YgjK
Chr1	341161	A<->G	GCA<->GCG	A<->A	Synonymous	DLO180_GM000320	338842	341532	Glucosidase YgjK
Chr1	341173	T<->C	GAT<->GAC	D<->D	Synonymous	DLO180_GM000320	338842	341532	Glucosidase YgjK
Chr1	341669	A<->C	ATA<->ATC	I<->I	Synonymous	DLO180_GM000321	341648	342415	hypothetical protein
Chr1	341672	T<->C	GCT<->GCC	A<->A	Synonymous	DLO180_GM000321	341648	342415	hypothetical protein
Chr1	342053	C<->T	TCC<->TCT	S<->S	Synonymous	DLO180_GM000321	341648	342415	hypothetical protein
Chr1	342078	G<->T	CGG<->CTG	R<->L	Nonsynonymous	DLO180_GM000321	341648	342415	hypothetical protein
Chr1	342080	A<->G	GCA<->GCG	A<->A	Synonymous	DLO180_GM000321	341648	342415	hypothetical protein
Chr1	342308	T<->C	ACT<->ACC	T<->T	Synonymous	DLO180_GM000321	341648	342415	hypothetical protein
Chr1	342344	T<->C	TCT<->TCC	S<->S	Synonymous	DLO180_GM000321	341648	342415	hypothetical protein
Chr1	342888	C<->A	GCT<->GAT	A<->D	Nonsynonymous	DLO180_GM000322	342872	344008	Membrane protein
Chr1	342940	A<->C	AAA<->CAA	K<->Q	Nonsynonymous	DLO180_GM000322	342872	344008	Membrane protein
Chr1	343017	C<->T	TCA<->TTA	S<->L	Nonsynonymous	DLO180_GM000322	342872	344008	Membrane protein
Chr1	343190	T<->C	GCT<->GCC	A<->A	Synonymous	DLO180_GM000322	342872	344008	Membrane protein
Chr1	343215	T<->A	CTG<->CAG	L<->Q	Nonsynonymous	DLO180_GM000322	342872	344008	Membrane protein
Chr1	343220	A<->C	ATA<->ATC	I<->I	Synonymous	DLO180_GM000322	342872	344008	Membrane protein
Chr1	343280	C<->A	GGC<->GGA	G<->G	Synonymous	DLO180_GM000322	342872	344008	Membrane protein
Chr1	343376	T<->C	GCT<->GCC	A<->A	Synonymous	DLO180_GM000322	342872	344008	Membrane protein
Chr1	343385	A<->G	GTA<->GTG	V<->V	Synonymous	DLO180_GM000322	342872	344008	Membrane protein
Chr1	343466	G<->A	GTG<->GTA	V<->V	Synonymous	DLO180_GM000322	342872	344008	Membrane protein
Chr1	343529	C<->T	CAC<->CAT	H<->H	Synonymous	DLO180_GM000322	342872	344008	Membrane protein
Chr1	343538	T<->G	TCT<->TCG	S<->S	Synonymous	DLO180_GM000322	342872	344008	Membrane protein
Chr1	343688	T<->C	ACT<->ACC	T<->T	Synonymous	DLO180_GM000322	342872	344008	Membrane protein
Chr1	343826	T<->C	TTT<->TTC	F<->F	Synonymous	DLO180_GM000322	342872	344008	Membrane protein
Chr1	343847	T<->C	AAT<->AAC	N<->N	Synonymous	DLO180_GM000322	342872	344008	Membrane protein
Chr1	343947	G<->A	AGT<->AAT	S<->N	Nonsynonymous	DLO180_GM000322	342872	344008	Membrane protein
Chr1	343948	A<->G	AGT<->GGT	S<->G	Nonsynonymous	DLO180_GM000322	342872	344008	Membrane protein
Chr1	344257	A<->G	ACA<->ACG	T<->T	Synonymous	DLO180_GM000323	344189	344434	Rho-specific inhibitor of transcription termination (YaeO)
Chr1	344326	T<->C	TGT<->TGC	C<->C	Synonymous	DLO180_GM000323	344189	344434	Rho-specific inhibitor of transcription termination (YaeO)
Chr1	344347	A<->T	GGA<->GGT	G<->G	Synonymous	DLO180_GM000323	344189	344434	Rho-specific inhibitor of transcription termination (YaeO)
Chr1	344416	C<->T	GAC<->GAT	D<->D	Synonymous	DLO180_GM000323	344189	344434	Rho-specific inhibitor of transcription termination (YaeO)
Chr1	345011	A<->G	TTA<->TTG	L<->L	Synonymous	DLO180_GM000324	344531	346021	Inner-membrane proton/drug antiporter (MSF type) of tripartite multidrug efflux system
Chr1	345056	G<->A	AAG<->AAA	K<->K	Synonymous	DLO180_GM000324	344531	346021	Inner-membrane proton/drug antiporter (MSF type) of tripartite multidrug efflux system
Chr1	345071	G<->A	TTG<->TTA	L<->L	Synonymous	DLO180_GM000324	344531	346021	Inner-membrane proton/drug antiporter (MSF type) of tripartite multidrug efflux system
Chr1	345154	T<->C	TTG<->CTG	L<->L	Synonymous	DLO180_GM000324	344531	346021	Inner-membrane proton/drug antiporter (MSF type) of tripartite multidrug efflux system
Chr1	345176	C<->T	GGC<->GGT	G<->G	Synonymous	DLO180_GM000324	344531	346021	Inner-membrane proton/drug antiporter (MSF type) of tripartite multidrug efflux system
Chr1	345202	T<->G	TCC<->GCC	S<->A	Nonsynonymous	DLO180_GM000324	344531	346021	Inner-membrane proton/drug antiporter (MSF type) of tripartite multidrug efflux system
Chr1	345227	C<->T	AAC<->AAT	N<->N	Synonymous	DLO180_GM000324	344531	346021	Inner-membrane proton/drug antiporter (MSF type) of tripartite multidrug efflux system
Chr1	345338	C<->T	CGC<->CGT	R<->R	Synonymous	DLO180_GM000324	344531	346021	Inner-membrane proton/drug antiporter (MSF type) of tripartite multidrug efflux system
Chr1	345530	T<->C	AAT<->AAC	N<->N	Synonymous	DLO180_GM000324	344531	346021	Inner-membrane proton/drug antiporter (MSF type) of tripartite multidrug efflux system
Chr1	345650	A<->G	ACA<->ACG	T<->T	Synonymous	DLO180_GM000324	344531	346021	Inner-membrane proton/drug antiporter (MSF type) of tripartite multidrug efflux system
Chr1	345695	T<->C	ATT<->ATC	I<->I	Synonymous	DLO180_GM000324	344531	346021	Inner-membrane proton/drug antiporter (MSF type) of tripartite multidrug efflux system
Chr1	345809	G<->T	GTG<->GTT	V<->V	Synonymous	DLO180_GM000324	344531	346021	Inner-membrane proton/drug antiporter (MSF type) of tripartite multidrug efflux system
Chr1	346045	T<->C	ACT<->ACC	T<->T	Synonymous	DLO180_GM000325	346018	347043	Membrane fusion component of MSF-type tripartite multidrug efflux system
Chr1	346087	T<->C	GCT<->GCC	A<->A	Synonymous	DLO180_GM000325	346018	347043	Membrane fusion component of MSF-type tripartite multidrug efflux system
Chr1	346092	T<->C	TCG<->CCG	S<->P	Nonsynonymous	DLO180_GM000325	346018	347043	Membrane fusion component of MSF-type tripartite multidrug efflux system
Chr1	346102	G<->A	GCG<->GCA	A<->A	Synonymous	DLO180_GM000325	346018	347043	Membrane fusion component of MSF-type tripartite multidrug efflux system
Chr1	346198	G<->A	CTG<->CTA	L<->L	Synonymous	DLO180_GM000325	346018	347043	Membrane fusion component of MSF-type tripartite multidrug efflux system
Chr1	346201	G<->A	CAG<->CAA	Q<->Q	Synonymous	DLO180_GM000325	346018	347043	Membrane fusion component of MSF-type tripartite multidrug efflux system
Chr1	346204	G<->A	GAG<->GAA	E<->E	Synonymous	DLO180_GM000325	346018	347043	Membrane fusion component of MSF-type tripartite multidrug efflux system
Chr1	346623	T<->C	TTA<->CTA	L<->L	Synonymous	DLO180_GM000325	346018	347043	Membrane fusion component of MSF-type tripartite multidrug efflux system
Chr1	346693	C<->T	GCC<->GCT	A<->A	Synonymous	DLO180_GM000325	346018	347043	Membrane fusion component of MSF-type tripartite multidrug efflux system
Chr1	346962	T<->C	TTT<->CTT	F<->L	Nonsynonymous	DLO180_GM000325	346018	347043	Membrane fusion component of MSF-type tripartite multidrug efflux system
Chr1	346966	C<->T	ATC<->ATT	I<->I	Synonymous	DLO180_GM000325	346018	347043	Membrane fusion component of MSF-type tripartite multidrug efflux system
Chr1	347351	T<->A	TTT<->TTA	F<->L	Nonsynonymous	DLO180_GM000326	347276	347920	Outer membrane protein W precursor
Chr1	347352	T<->C	TTT<->TCT	F<->S	Nonsynonymous	DLO180_GM000326	347276	347920	Outer membrane protein W precursor
Chr1	347353	T<->G	TTT<->GTT	F<->V	Nonsynonymous	DLO180_GM000326	347276	347920	Outer membrane protein W precursor
Chr1	347360	A<->T	ACA<->ACT	T<->T	Synonymous	DLO180_GM000326	347276	347920	Outer membrane protein W precursor
Chr1	347393	T<->A	TCT<->TCA	S<->S	Synonymous	DLO180_GM000326	347276	347920	Outer membrane protein W precursor
Chr1	347417	C<->T	AAC<->AAT	N<->N	Synonymous	DLO180_GM000326	347276	347920	Outer membrane protein W precursor
Chr1	347465	C<->T	GAC<->GAT	D<->D	Synonymous	DLO180_GM000326	347276	347920	Outer membrane protein W precursor
Chr1	347470	C<->T	CTA<->TTA	L<->L	Synonymous	DLO180_GM000326	347276	347920	Outer membrane protein W precursor
Chr1	347471	G<->A	AAG<->AAA	K<->K	Synonymous	DLO180_GM000326	347276	347920	Outer membrane protein W precursor
Chr1	347480	T<->A	ACT<->ACA	T<->T	Synonymous	DLO180_GM000326	347276	347920	Outer membrane protein W precursor
Chr1	347482	A<->T	ACT<->TCT	T<->S	Nonsynonymous	DLO180_GM000326	347276	347920	Outer membrane protein W precursor
Chr1	347483	A<->G	TTA<->TTG	L<->L	Synonymous	DLO180_GM000326	347276	347920	Outer membrane protein W precursor
Chr1	347486	C<->T	GGC<->GGT	G<->G	Synonymous	DLO180_GM000326	347276	347920	Outer membrane protein W precursor
Chr1	347489	G<->T	GTG<->GTT	V<->V	Synonymous	DLO180_GM000326	347276	347920	Outer membrane protein W precursor
Chr1	347490	T<->C	GTG<->GCG	V<->A	Nonsynonymous	DLO180_GM000326	347276	347920	Outer membrane protein W precursor
Chr1	347493	A<->G	AAC<->AGC	N<->S	Nonsynonymous	DLO180_GM000326	347276	347920	Outer membrane protein W precursor
Chr1	347494	A<->G	AAC<->GAC	N<->D	Nonsynonymous	DLO180_GM000326	347276	347920	Outer membrane protein W precursor
Chr1	347498	G<->T	GCG<->GCT	A<->A	Synonymous	DLO180_GM000326	347276	347920	Outer membrane protein W precursor
Chr1	347499	C<->G	GCG<->GGG	A<->G	Nonsynonymous	DLO180_GM000326	347276	347920	Outer membrane protein W precursor
Chr1	347502	A<->C	AAA<->ACA	K<->T	Nonsynonymous	DLO180_GM000326	347276	347920	Outer membrane protein W precursor
Chr1	347505	A<->G	AAC<->AGC	N<->S	Nonsynonymous	DLO180_GM000326	347276	347920	Outer membrane protein W precursor
Chr1	347528	C<->A	ATC<->ATA	I<->I	Synonymous	DLO180_GM000326	347276	347920	Outer membrane protein W precursor
Chr1	347669	T<->C	CAT<->CAC	H<->H	Synonymous	DLO180_GM000326	347276	347920	Outer membrane protein W precursor
Chr1	347711	C<->T	GAC<->GAT	D<->D	Synonymous	DLO180_GM000326	347276	347920	Outer membrane protein W precursor
Chr1	348673	A<->G	AGC<->GGC	S<->G	Nonsynonymous	DLO180_GM000327	348418	349068	Pentapeptide repeat protein QnrB family
Chr1	348969	A<->G	CTA<->CTG	L<->L	Synonymous	DLO180_GM000327	348418	349068	Pentapeptide repeat protein QnrB family
Chr1	348978	A<->G	CTA<->CTG	L<->L	Synonymous	DLO180_GM000327	348418	349068	Pentapeptide repeat protein QnrB family
Chr1	349086	T<->G	CTT<->CTG	L<->L	Synonymous	DLO180_GM000328	349078	349389	hypothetical protein
Chr1	349107	C<->A	AAC<->AAA	N<->K	Nonsynonymous	DLO180_GM000328	349078	349389	hypothetical protein
Chr1	349192	G<->A	GAA<->AAA	E<->K	Nonsynonymous	DLO180_GM000328	349078	349389	hypothetical protein
Chr1	349248	A<->T	GCA<->GCT	A<->A	Synonymous	DLO180_GM000328	349078	349389	hypothetical protein
Chr1	349260	T<->G	ACT<->ACG	T<->T	Synonymous	DLO180_GM000328	349078	349389	hypothetical protein
Chr1	349284	G<->A	CGG<->CGA	R<->R	Synonymous	DLO180_GM000328	349078	349389	hypothetical protein
Chr1	349651	C<->A	ACG<->AAG	T<->K	Nonsynonymous	DLO180_GM000329	349560	350048	--
Chr1	349658	A<->C	CAA<->CAC	Q<->H	Nonsynonymous	DLO180_GM000329	349560	350048	--
Chr1	349707	T<->A	TTA<->ATA	L<->I	Nonsynonymous	DLO180_GM000329	349560	350048	--
Chr1	349730	G<->A	AGG<->AGA	R<->R	Synonymous	DLO180_GM000329	349560	350048	--
Chr1	349811	A<->G	GAA<->GAG	E<->E	Synonymous	DLO180_GM000329	349560	350048	--
Chr1	349853	A<->C	GAA<->GAC	E<->D	Nonsynonymous	DLO180_GM000329	349560	350048	--
Chr1	349892	C<->T	TGC<->TGT	C<->C	Synonymous	DLO180_GM000329	349560	350048	--
Chr1	349913	A<->G	TCA<->TCG	S<->S	Synonymous	DLO180_GM000329	349560	350048	--
Chr1	349916	T<->C	CGT<->CGC	R<->R	Synonymous	DLO180_GM000329	349560	350048	--
Chr1	349919	G<->T	GTG<->GTT	V<->V	Synonymous	DLO180_GM000329	349560	350048	--
Chr1	349921	A<->G	AAA<->AGA	K<->R	Nonsynonymous	DLO180_GM000329	349560	350048	--
Chr1	349922	A<->G	AAA<->AAG	K<->K	Synonymous	DLO180_GM000329	349560	350048	--
Chr1	349934	A<->G	TCA<->TCG	S<->S	Synonymous	DLO180_GM000329	349560	350048	--
Chr1	349949	A<->G	GCA<->GCG	A<->A	Synonymous	DLO180_GM000329	349560	350048	--
Chr1	349953	G<->A	GTT<->ATT	V<->I	Nonsynonymous	DLO180_GM000329	349560	350048	--
Chr1	349973	A<->G	ACA<->ACG	T<->T	Synonymous	DLO180_GM000329	349560	350048	--
Chr1	349994	C<->A	CTC<->CTA	L<->L	Synonymous	DLO180_GM000329	349560	350048	--
Chr1	350192	T<->A	ACT<->ACA	T<->T	Synonymous	DLO180_GM000330	350165	351343	Spindolin-related protein
Chr1	350198	T<->A	CCT<->CCA	P<->P	Synonymous	DLO180_GM000330	350165	351343	Spindolin-related protein
Chr1	350512	G<->A	GCA<->ACA	A<->T	Nonsynonymous	DLO180_GM000330	350165	351343	Spindolin-related protein
Chr1	350526	C<->T	TCA<->TTA	S<->L	Nonsynonymous	DLO180_GM000330	350165	351343	Spindolin-related protein
Chr1	350823	C<->T	GCG<->GTG	A<->V	Nonsynonymous	DLO180_GM000330	350165	351343	Spindolin-related protein
Chr1	351155	C<->T	GGC<->GGT	G<->G	Synonymous	DLO180_GM000330	350165	351343	Spindolin-related protein
Chr1	351721	C<->T	GCG<->GTG	A<->V	Nonsynonymous	DLO180_GM000331	351558	351938	--
Chr1	351807	T<->C	GTT<->GTC	V<->V	Synonymous	DLO180_GM000331	351558	351938	--
Chr1	351843	A<->G	GCA<->GCG	A<->A	Synonymous	DLO180_GM000331	351558	351938	--
Chr1	352319	A<->G	CCA<->CCG	P<->P	Synonymous	DLO180_GM000332	352113	352697	Transporter, LysE family
Chr1	352331	G<->C	TCG<->TCC	S<->S	Synonymous	DLO180_GM000332	352113	352697	Transporter, LysE family
Chr1	352493	C<->G	GCC<->GCG	A<->A	Synonymous	DLO180_GM000332	352113	352697	Transporter, LysE family
Chr1	352949	A<->C	ATT<->CTT	I<->L	Nonsynonymous	DLO180_GM000333	352877	353650	Utilization protein for unknown catechol-siderophore X
Chr1	352951	T<->C	ATT<->ATC	I<->I	Synonymous	DLO180_GM000333	352877	353650	Utilization protein for unknown catechol-siderophore X
Chr1	353033	G<->A	GGC<->AGC	G<->S	Nonsynonymous	DLO180_GM000333	352877	353650	Utilization protein for unknown catechol-siderophore X
Chr1	353083	C<->T	ACC<->ACT	T<->T	Synonymous	DLO180_GM000333	352877	353650	Utilization protein for unknown catechol-siderophore X
Chr1	353098	C<->T	CGC<->CGT	R<->R	Synonymous	DLO180_GM000333	352877	353650	Utilization protein for unknown catechol-siderophore X
Chr1	353117	A<->T	ACA<->TCA	T<->S	Nonsynonymous	DLO180_GM000333	352877	353650	Utilization protein for unknown catechol-siderophore X
Chr1	353158	G<->A	CTG<->CTA	L<->L	Synonymous	DLO180_GM000333	352877	353650	Utilization protein for unknown catechol-siderophore X
Chr1	353164	T<->C	TGT<->TGC	C<->C	Synonymous	DLO180_GM000333	352877	353650	Utilization protein for unknown catechol-siderophore X
Chr1	353173	C<->A	GCC<->GCA	A<->A	Synonymous	DLO180_GM000333	352877	353650	Utilization protein for unknown catechol-siderophore X
Chr1	353236	T<->C	ATT<->ATC	I<->I	Synonymous	DLO180_GM000333	352877	353650	Utilization protein for unknown catechol-siderophore X
Chr1	353400	A<->G	GAC<->GGC	D<->G	Nonsynonymous	DLO180_GM000333	352877	353650	Utilization protein for unknown catechol-siderophore X
Chr1	353417	T<->C	TTA<->CTA	L<->L	Synonymous	DLO180_GM000333	352877	353650	Utilization protein for unknown catechol-siderophore X
Chr1	353451	G<->A	CGC<->CAC	R<->H	Nonsynonymous	DLO180_GM000333	352877	353650	Utilization protein for unknown catechol-siderophore X
Chr1	353452	C<->A	CGC<->CGA	R<->R	Synonymous	DLO180_GM000333	352877	353650	Utilization protein for unknown catechol-siderophore X
Chr1	353500	A<->G	GAA<->GAG	E<->E	Synonymous	DLO180_GM000333	352877	353650	Utilization protein for unknown catechol-siderophore X
Chr1	353554	T<->G	GAT<->GAG	D<->E	Nonsynonymous	DLO180_GM000333	352877	353650	Utilization protein for unknown catechol-siderophore X
Chr1	353872	A<->G	GTA<->GTG	V<->V	Synonymous	DLO180_GM000334	353737	354903	Oligogalacturonate lyase (EC 4.2.2.6)
Chr1	354010	C<->T	GTC<->GTT	V<->V	Synonymous	DLO180_GM000334	353737	354903	Oligogalacturonate lyase (EC 4.2.2.6)
Chr1	354042	C<->T	CTC<->TTC	L<->F	Nonsynonymous	DLO180_GM000334	353737	354903	Oligogalacturonate lyase (EC 4.2.2.6)
Chr1	354088	A<->G	GAA<->GAG	E<->E	Synonymous	DLO180_GM000334	353737	354903	Oligogalacturonate lyase (EC 4.2.2.6)
Chr1	354097	C<->G	GCC<->GCG	A<->A	Synonymous	DLO180_GM000334	353737	354903	Oligogalacturonate lyase (EC 4.2.2.6)
Chr1	354142	C<->T	TAC<->TAT	Y<->Y	Synonymous	DLO180_GM000334	353737	354903	Oligogalacturonate lyase (EC 4.2.2.6)
Chr1	354214	G<->A	AAG<->AAA	K<->K	Synonymous	DLO180_GM000334	353737	354903	Oligogalacturonate lyase (EC 4.2.2.6)
Chr1	354274	G<->A	CCG<->CCA	P<->P	Synonymous	DLO180_GM000334	353737	354903	Oligogalacturonate lyase (EC 4.2.2.6)
Chr1	354277	G<->T	GGG<->GGT	G<->G	Synonymous	DLO180_GM000334	353737	354903	Oligogalacturonate lyase (EC 4.2.2.6)
Chr1	354283	C<->T	CAC<->CAT	H<->H	Synonymous	DLO180_GM000334	353737	354903	Oligogalacturonate lyase (EC 4.2.2.6)
Chr1	354334	G<->A	CTG<->CTA	L<->L	Synonymous	DLO180_GM000334	353737	354903	Oligogalacturonate lyase (EC 4.2.2.6)
Chr1	354396	C<->T	CTA<->TTA	L<->L	Synonymous	DLO180_GM000334	353737	354903	Oligogalacturonate lyase (EC 4.2.2.6)
Chr1	354481	T<->C	GGT<->GGC	G<->G	Synonymous	DLO180_GM000334	353737	354903	Oligogalacturonate lyase (EC 4.2.2.6)
Chr1	354493	T<->C	ACT<->ACC	T<->T	Synonymous	DLO180_GM000334	353737	354903	Oligogalacturonate lyase (EC 4.2.2.6)
Chr1	354574	A<->G	GAA<->GAG	E<->E	Synonymous	DLO180_GM000334	353737	354903	Oligogalacturonate lyase (EC 4.2.2.6)
Chr1	354708	G<->A	GAC<->AAC	D<->N	Nonsynonymous	DLO180_GM000334	353737	354903	Oligogalacturonate lyase (EC 4.2.2.6)
Chr1	354865	G<->C	ACG<->ACC	T<->T	Synonymous	DLO180_GM000334	353737	354903	Oligogalacturonate lyase (EC 4.2.2.6)
Chr1	355070	T<->C	TTA<->CTA	L<->L	Synonymous	DLO180_GM000335	354960	356732	sodium-solute symporter, putative
Chr1	355082	T<->C	TTA<->CTA	L<->L	Synonymous	DLO180_GM000335	354960	356732	sodium-solute symporter, putative
Chr1	355119	T<->C	GCT<->GCC	A<->A	Synonymous	DLO180_GM000335	354960	356732	sodium-solute symporter, putative
Chr1	355197	A<->G	GAA<->GAG	E<->E	Synonymous	DLO180_GM000335	354960	356732	sodium-solute symporter, putative
Chr1	355503	C<->A	CTC<->CTA	L<->L	Synonymous	DLO180_GM000335	354960	356732	sodium-solute symporter, putative
Chr1	355584	T<->A	GCT<->GCA	A<->A	Synonymous	DLO180_GM000335	354960	356732	sodium-solute symporter, putative
Chr1	355911	A<->T	GTA<->GTT	V<->V	Synonymous	DLO180_GM000335	354960	356732	sodium-solute symporter, putative
Chr1	357179	A<->G	ATC<->GTC	I<->V	Nonsynonymous	DLO180_GM000336	357033	359261	Exopolygalacturonate lyase (EC 4.2.2.9)
Chr1	357185	G<->A	GCG<->ACG	A<->T	Nonsynonymous	DLO180_GM000336	357033	359261	Exopolygalacturonate lyase (EC 4.2.2.9)
Chr1	357237	T<->C	CAT<->CAC	H<->H	Synonymous	DLO180_GM000336	357033	359261	Exopolygalacturonate lyase (EC 4.2.2.9)
Chr1	357291	T<->C	TAT<->TAC	Y<->Y	Synonymous	DLO180_GM000336	357033	359261	Exopolygalacturonate lyase (EC 4.2.2.9)
Chr1	357417	C<->T	AAC<->AAT	N<->N	Synonymous	DLO180_GM000336	357033	359261	Exopolygalacturonate lyase (EC 4.2.2.9)
Chr1	357510	G<->T	GGG<->GGT	G<->G	Synonymous	DLO180_GM000336	357033	359261	Exopolygalacturonate lyase (EC 4.2.2.9)
Chr1	357540	T<->C	ACT<->ACC	T<->T	Synonymous	DLO180_GM000336	357033	359261	Exopolygalacturonate lyase (EC 4.2.2.9)
Chr1	357582	C<->T	GAC<->GAT	D<->D	Synonymous	DLO180_GM000336	357033	359261	Exopolygalacturonate lyase (EC 4.2.2.9)
Chr1	357588	T<->C	GGT<->GGC	G<->G	Synonymous	DLO180_GM000336	357033	359261	Exopolygalacturonate lyase (EC 4.2.2.9)
Chr1	358050	A<->T	GCA<->GCT	A<->A	Synonymous	DLO180_GM000336	357033	359261	Exopolygalacturonate lyase (EC 4.2.2.9)
Chr1	358053	A<->C	TTA<->TTC	L<->F	Nonsynonymous	DLO180_GM000336	357033	359261	Exopolygalacturonate lyase (EC 4.2.2.9)
Chr1	358068	G<->A	GCG<->GCA	A<->A	Synonymous	DLO180_GM000336	357033	359261	Exopolygalacturonate lyase (EC 4.2.2.9)
Chr1	358092	T<->C	AGT<->AGC	S<->S	Synonymous	DLO180_GM000336	357033	359261	Exopolygalacturonate lyase (EC 4.2.2.9)
Chr1	358281	T<->A	GTT<->GTA	V<->V	Synonymous	DLO180_GM000336	357033	359261	Exopolygalacturonate lyase (EC 4.2.2.9)
Chr1	358357	T<->C	GTA<->GCA	V<->A	Nonsynonymous	DLO180_GM000336	357033	359261	Exopolygalacturonate lyase (EC 4.2.2.9)
Chr1	358362	A<->C	CGA<->CGC	R<->R	Synonymous	DLO180_GM000336	357033	359261	Exopolygalacturonate lyase (EC 4.2.2.9)
Chr1	358395	A<->C	GGA<->GGC	G<->G	Synonymous	DLO180_GM000336	357033	359261	Exopolygalacturonate lyase (EC 4.2.2.9)
Chr1	358569	C<->T	TTC<->TTT	F<->F	Synonymous	DLO180_GM000336	357033	359261	Exopolygalacturonate lyase (EC 4.2.2.9)
Chr1	358779	A<->G	ATA<->ATG	I<->M	Nonsynonymous	DLO180_GM000336	357033	359261	Exopolygalacturonate lyase (EC 4.2.2.9)
Chr1	359136	T<->C	AAT<->AAC	N<->N	Synonymous	DLO180_GM000336	357033	359261	Exopolygalacturonate lyase (EC 4.2.2.9)
Chr1	359385	T<->C	GGT<->GGC	G<->G	Synonymous	DLO180_GM000337	359277	359915	--
Chr1	359458	A<->G	GAA<->GGA	E<->G	Nonsynonymous	DLO180_GM000337	359277	359915	--
Chr1	359634	T<->C	TAT<->TAC	Y<->Y	Synonymous	DLO180_GM000337	359277	359915	--
Chr1	359742	A<->C	GCA<->GCC	A<->A	Synonymous	DLO180_GM000337	359277	359915	--
Chr1	359808	T<->C	TTT<->TTC	F<->F	Synonymous	DLO180_GM000337	359277	359915	--
Chr1	359840	C<->A	CAT<->AAT	H<->N	Nonsynonymous	DLO180_GM000337	359277	359915	--
Chr1	360145	C<->G	TCG<->TGG	S<->W	Nonsynonymous	DLO180_GM000338	360084	361826	putative transporter protein
Chr1	360197	A<->G	GGA<->GGG	G<->G	Synonymous	DLO180_GM000338	360084	361826	putative transporter protein
Chr1	360227	C<->T	ACC<->ACT	T<->T	Synonymous	DLO180_GM000338	360084	361826	putative transporter protein
Chr1	360341	C<->G	GTC<->GTG	V<->V	Synonymous	DLO180_GM000338	360084	361826	putative transporter protein
Chr1	360347	A<->G	GCA<->GCG	A<->A	Synonymous	DLO180_GM000338	360084	361826	putative transporter protein
Chr1	360350	A<->G	GCA<->GCG	A<->A	Synonymous	DLO180_GM000338	360084	361826	putative transporter protein
Chr1	360476	T<->C	TGT<->TGC	C<->C	Synonymous	DLO180_GM000338	360084	361826	putative transporter protein
Chr1	360515	T<->C	GCT<->GCC	A<->A	Synonymous	DLO180_GM000338	360084	361826	putative transporter protein
Chr1	360522	G<->A	GCC<->ACC	A<->T	Nonsynonymous	DLO180_GM000338	360084	361826	putative transporter protein
Chr1	360561	G<->A	GTC<->ATC	V<->I	Nonsynonymous	DLO180_GM000338	360084	361826	putative transporter protein
Chr1	360581	G<->A	GTG<->GTA	V<->V	Synonymous	DLO180_GM000338	360084	361826	putative transporter protein
Chr1	360768	G<->A	GCC<->ACC	A<->T	Nonsynonymous	DLO180_GM000338	360084	361826	putative transporter protein
Chr1	360848	C<->T	GAC<->GAT	D<->D	Synonymous	DLO180_GM000338	360084	361826	putative transporter protein
Chr1	360932	A<->G	GCA<->GCG	A<->A	Synonymous	DLO180_GM000338	360084	361826	putative transporter protein
Chr1	361010	G<->A	CAG<->CAA	Q<->Q	Synonymous	DLO180_GM000338	360084	361826	putative transporter protein
Chr1	361052	T<->A	GCT<->GCA	A<->A	Synonymous	DLO180_GM000338	360084	361826	putative transporter protein
Chr1	361061	T<->C	GCT<->GCC	A<->A	Synonymous	DLO180_GM000338	360084	361826	putative transporter protein
Chr1	361147	A<->C	AAT<->ACT	N<->T	Nonsynonymous	DLO180_GM000338	360084	361826	putative transporter protein
Chr1	361151	C<->T	GCC<->GCT	A<->A	Synonymous	DLO180_GM000338	360084	361826	putative transporter protein
Chr1	361156	A<->G	AAT<->AGT	N<->S	Nonsynonymous	DLO180_GM000338	360084	361826	putative transporter protein
Chr1	361253	T<->C	AGT<->AGC	S<->S	Synonymous	DLO180_GM000338	360084	361826	putative transporter protein
Chr1	361343	G<->A	CCG<->CCA	P<->P	Synonymous	DLO180_GM000338	360084	361826	putative transporter protein
Chr1	361394	C<->T	TTC<->TTT	F<->F	Synonymous	DLO180_GM000338	360084	361826	putative transporter protein
Chr1	361432	C<->T	TCA<->TTA	S<->L	Nonsynonymous	DLO180_GM000338	360084	361826	putative transporter protein
Chr1	361433	A<->G	TCA<->TCG	S<->S	Synonymous	DLO180_GM000338	360084	361826	putative transporter protein
Chr1	361436	G<->A	CCG<->CCA	P<->P	Synonymous	DLO180_GM000338	360084	361826	putative transporter protein
Chr1	361523	T<->G	ACT<->ACG	T<->T	Synonymous	DLO180_GM000338	360084	361826	putative transporter protein
Chr1	361574	A<->C	GCA<->GCC	A<->A	Synonymous	DLO180_GM000338	360084	361826	putative transporter protein
Chr1	361640	G<->A	GGG<->GGA	G<->G	Synonymous	DLO180_GM000338	360084	361826	putative transporter protein
Chr1	361745	T<->C	ATT<->ATC	I<->I	Synonymous	DLO180_GM000338	360084	361826	putative transporter protein
Chr1	362199	C<->T	CTA<->TTA	L<->L	Synonymous	DLO180_GM000339	362008	362631	4-hydroxy-2-oxoglutarate aldolase (EC 4.1.3.16) @ 2-dehydro-3-deoxyphosphogluconate aldolase (EC 4.1.2.14)
Chr1	362256	A<->C	AGT<->CGT	S<->R	Nonsynonymous	DLO180_GM000339	362008	362631	4-hydroxy-2-oxoglutarate aldolase (EC 4.1.3.16) @ 2-dehydro-3-deoxyphosphogluconate aldolase (EC 4.1.2.14)
Chr1	362299	C<->G	GTC<->GTG	V<->V	Synonymous	DLO180_GM000339	362008	362631	4-hydroxy-2-oxoglutarate aldolase (EC 4.1.3.16) @ 2-dehydro-3-deoxyphosphogluconate aldolase (EC 4.1.2.14)
Chr1	362302	C<->T	GGC<->GGT	G<->G	Synonymous	DLO180_GM000339	362008	362631	4-hydroxy-2-oxoglutarate aldolase (EC 4.1.3.16) @ 2-dehydro-3-deoxyphosphogluconate aldolase (EC 4.1.2.14)
Chr1	362323	T<->C	CGT<->CGC	R<->R	Synonymous	DLO180_GM000339	362008	362631	4-hydroxy-2-oxoglutarate aldolase (EC 4.1.3.16) @ 2-dehydro-3-deoxyphosphogluconate aldolase (EC 4.1.2.14)
Chr1	362344	A<->G	ACA<->ACG	T<->T	Synonymous	DLO180_GM000339	362008	362631	4-hydroxy-2-oxoglutarate aldolase (EC 4.1.3.16) @ 2-dehydro-3-deoxyphosphogluconate aldolase (EC 4.1.2.14)
Chr1	362442	C<->T	CTG<->TTG	L<->L	Synonymous	DLO180_GM000339	362008	362631	4-hydroxy-2-oxoglutarate aldolase (EC 4.1.3.16) @ 2-dehydro-3-deoxyphosphogluconate aldolase (EC 4.1.2.14)
Chr1	362491	G<->A	GAG<->GAA	E<->E	Synonymous	DLO180_GM000339	362008	362631	4-hydroxy-2-oxoglutarate aldolase (EC 4.1.3.16) @ 2-dehydro-3-deoxyphosphogluconate aldolase (EC 4.1.2.14)
Chr1	362506	A<->G	GTA<->GTG	V<->V	Synonymous	DLO180_GM000339	362008	362631	4-hydroxy-2-oxoglutarate aldolase (EC 4.1.3.16) @ 2-dehydro-3-deoxyphosphogluconate aldolase (EC 4.1.2.14)
Chr1	362865	C<->T	TGC<->TGT	C<->C	Synonymous	DLO180_GM000340	362643	363572	2-dehydro-3-deoxygluconokinase (EC 2.7.1.45)
Chr1	362991	C<->T	GAC<->GAT	D<->D	Synonymous	DLO180_GM000340	362643	363572	2-dehydro-3-deoxygluconokinase (EC 2.7.1.46)
Chr1	363048	C<->T	CTC<->CTT	L<->L	Synonymous	DLO180_GM000340	362643	363572	2-dehydro-3-deoxygluconokinase (EC 2.7.1.47)
Chr1	363057	C<->T	CGC<->CGT	R<->R	Synonymous	DLO180_GM000340	362643	363572	2-dehydro-3-deoxygluconokinase (EC 2.7.1.48)
Chr1	363129	C<->T	CGC<->CGT	R<->R	Synonymous	DLO180_GM000340	362643	363572	2-dehydro-3-deoxygluconokinase (EC 2.7.1.49)
Chr1	363138	T<->C	GAT<->GAC	D<->D	Synonymous	DLO180_GM000340	362643	363572	2-dehydro-3-deoxygluconokinase (EC 2.7.1.50)
Chr1	363162	T<->C	GGT<->GGC	G<->G	Synonymous	DLO180_GM000340	362643	363572	2-dehydro-3-deoxygluconokinase (EC 2.7.1.51)
Chr1	363243	G<->A	GCG<->GCA	A<->A	Synonymous	DLO180_GM000340	362643	363572	2-dehydro-3-deoxygluconokinase (EC 2.7.1.52)
Chr1	363265	T<->G	TTT<->TGT	F<->C	Nonsynonymous	DLO180_GM000340	362643	363572	2-dehydro-3-deoxygluconokinase (EC 2.7.1.53)
Chr1	363288	C<->T	GCC<->GCT	A<->A	Synonymous	DLO180_GM000340	362643	363572	2-dehydro-3-deoxygluconokinase (EC 2.7.1.54)
Chr1	363402	G<->A	GGG<->GGA	G<->G	Synonymous	DLO180_GM000340	362643	363572	2-dehydro-3-deoxygluconokinase (EC 2.7.1.55)
Chr1	363449	T<->C	TTA<->CTA	L<->L	Synonymous	DLO180_GM000340	362643	363572	2-dehydro-3-deoxygluconokinase (EC 2.7.1.56)
Chr1	363459	C<->T	TAC<->TAT	Y<->Y	Synonymous	DLO180_GM000340	362643	363572	2-dehydro-3-deoxygluconokinase (EC 2.7.1.57)
Chr1	363691	G<->A	GCC<->ACC	A<->T	Nonsynonymous	DLO180_GM000341	363671	364582	Endo-1,4-beta-xylanase (EC 3.2.1.8)
Chr1	363732	A<->C	GAG<->GCG	E<->A	Nonsynonymous	DLO180_GM000341	363671	364582	Endo-1,4-beta-xylanase (EC 3.2.1.9)
Chr1	363749	A<->G	GCA<->GCG	A<->A	Synonymous	DLO180_GM000341	363671	364582	Endo-1,4-beta-xylanase (EC 3.2.1.10)
Chr1	363761	C<->T	GGC<->GGT	G<->G	Synonymous	DLO180_GM000341	363671	364582	Endo-1,4-beta-xylanase (EC 3.2.1.11)
Chr1	363805	T<->G	TCG<->GCG	S<->A	Nonsynonymous	DLO180_GM000341	363671	364582	Endo-1,4-beta-xylanase (EC 3.2.1.12)
Chr1	363854	T<->C	AGT<->AGC	S<->S	Synonymous	DLO180_GM000341	363671	364582	Endo-1,4-beta-xylanase (EC 3.2.1.13)
Chr1	363860	T<->C	GCT<->GCC	A<->A	Synonymous	DLO180_GM000341	363671	364582	Endo-1,4-beta-xylanase (EC 3.2.1.14)
Chr1	363863	T<->C	ACT<->ACC	T<->T	Synonymous	DLO180_GM000341	363671	364582	Endo-1,4-beta-xylanase (EC 3.2.1.15)
Chr1	363946	T<->C	TCT<->CCT	S<->P	Nonsynonymous	DLO180_GM000341	363671	364582	Endo-1,4-beta-xylanase (EC 3.2.1.16)
Chr1	363998	T<->C	GAT<->GAC	D<->D	Synonymous	DLO180_GM000341	363671	364582	Endo-1,4-beta-xylanase (EC 3.2.1.17)
Chr1	364101	A<->G	AAT<->AGT	N<->S	Nonsynonymous	DLO180_GM000341	363671	364582	Endo-1,4-beta-xylanase (EC 3.2.1.18)
Chr1	364148	G<->T	GTG<->GTT	V<->V	Synonymous	DLO180_GM000341	363671	364582	Endo-1,4-beta-xylanase (EC 3.2.1.19)
Chr1	364169	T<->G	TCT<->TCG	S<->S	Synonymous	DLO180_GM000341	363671	364582	Endo-1,4-beta-xylanase (EC 3.2.1.20)
Chr1	364185	G<->A	CGG<->CAG	R<->Q	Nonsynonymous	DLO180_GM000341	363671	364582	Endo-1,4-beta-xylanase (EC 3.2.1.21)
Chr1	364190	G<->A	GTG<->GTA	V<->V	Synonymous	DLO180_GM000341	363671	364582	Endo-1,4-beta-xylanase (EC 3.2.1.22)
Chr1	364293	T<->C	GTA<->GCA	V<->A	Nonsynonymous	DLO180_GM000341	363671	364582	Endo-1,4-beta-xylanase (EC 3.2.1.23)
Chr1	364303	C<->T	CTG<->TTG	L<->L	Synonymous	DLO180_GM000341	363671	364582	Endo-1,4-beta-xylanase (EC 3.2.1.24)
Chr1	364346	G<->A	CAG<->CAA	Q<->Q	Synonymous	DLO180_GM000341	363671	364582	Endo-1,4-beta-xylanase (EC 3.2.1.25)
Chr1	364361	T<->C	CCT<->CCC	P<->P	Synonymous	DLO180_GM000341	363671	364582	Endo-1,4-beta-xylanase (EC 3.2.1.26)
Chr1	364442	C<->T	CGC<->CGT	R<->R	Synonymous	DLO180_GM000341	363671	364582	Endo-1,4-beta-xylanase (EC 3.2.1.27)
Chr1	364520	A<->G	TTA<->TTG	L<->L	Synonymous	DLO180_GM000341	363671	364582	Endo-1,4-beta-xylanase (EC 3.2.1.28)
Chr1	364533	C<->T	CCC<->CTC	P<->L	Nonsynonymous	DLO180_GM000341	363671	364582	Endo-1,4-beta-xylanase (EC 3.2.1.29)
Chr1	435965	A<->G	AAG<->AGG	K<->R	Nonsynonymous	DLO180_GM000415	435940	437232	Chromosome (plasmid) partitioning protein ParA
Chr1	466772	T<->C	TAT<->TAC	Y<->Y	Synonymous	DLO180_GM000440	466248	467060	Transcriptional regulator, AraC family
Chr1	634451	A<->G	GTA<->GTG	V<->V	Synonymous	DLO180_GM000581	634352	635038	Potassium channel protein
Chr1	634478	T<->C	AGT<->AGC	S<->S	Synonymous	DLO180_GM000581	634352	635038	Potassium channel protein
Chr1	634799	G<->A	GTG<->GTA	V<->V	Synonymous	DLO180_GM000581	634352	635038	Potassium channel protein
Chr1	634802	G<->A	CTG<->CTA	L<->L	Synonymous	DLO180_GM000581	634352	635038	Potassium channel protein
Chr1	634928	T<->C	GGT<->GGC	G<->G	Synonymous	DLO180_GM000581	634352	635038	Potassium channel protein
Chr1	635241	A<->G	CCA<->CCG	P<->P	Synonymous	DLO180_GM000582	635055	635957	--
Chr1	635271	C<->A	ACC<->ACA	T<->T	Synonymous	DLO180_GM000582	635055	635957	--
Chr1	635320	A<->G	CAA<->CGA	Q<->R	Nonsynonymous	DLO180_GM000582	635055	635957	--
Chr1	635406	A<->G	CCA<->CCG	P<->P	Synonymous	DLO180_GM000582	635055	635957	--
Chr1	635454	A<->G	GTA<->GTG	V<->V	Synonymous	DLO180_GM000582	635055	635957	--
Chr1	635471	A<->G	ACC<->GCC	T<->A	Nonsynonymous	DLO180_GM000582	635055	635957	--
Chr1	635982	C<->T	ATC<->ATT	I<->I	Synonymous	DLO180_GM000583	635958	636161	FIG01200778: hypothetical protein
Chr1	635994	T<->C	TAT<->TAC	Y<->Y	Synonymous	DLO180_GM000583	635958	636161	FIG01200778: hypothetical protein
Chr1	636096	T<->C	GCT<->GCC	A<->A	Synonymous	DLO180_GM000583	635958	636161	FIG01200778: hypothetical protein
Chr1	636230	C<->T	CGC<->CGT	R<->R	Synonymous	DLO180_GM000584	636161	637804	Tetrapartite efflux system, outer membrane factor lipoprotein FusA-like
Chr1	636271	G<->A	GAT<->AAT	D<->N	Nonsynonymous	DLO180_GM000584	636161	637804	Tetrapartite efflux system, outer membrane factor lipoprotein FusA-like
Chr1	636779	A<->G	TCA<->TCG	S<->S	Synonymous	DLO180_GM000584	636161	637804	Tetrapartite efflux system, outer membrane factor lipoprotein FusA-like
Chr1	636860	T<->C	GAT<->GAC	D<->D	Synonymous	DLO180_GM000584	636161	637804	Tetrapartite efflux system, outer membrane factor lipoprotein FusA-like
Chr1	636896	G<->C	ACG<->ACC	T<->T	Synonymous	DLO180_GM000584	636161	637804	Tetrapartite efflux system, outer membrane factor lipoprotein FusA-like
Chr1	636902	A<->G	TTA<->TTG	L<->L	Synonymous	DLO180_GM000584	636161	637804	Tetrapartite efflux system, outer membrane factor lipoprotein FusA-like
Chr1	636904	T<->C	TTA<->CTA	L<->L	Synonymous	DLO180_GM000584	636161	637804	Tetrapartite efflux system, outer membrane factor lipoprotein FusA-like
Chr1	636905	T<->G	CTT<->CTG	L<->L	Synonymous	DLO180_GM000584	636161	637804	Tetrapartite efflux system, outer membrane factor lipoprotein FusA-like
Chr1	636911	T<->A	CCT<->CCA	P<->P	Synonymous	DLO180_GM000584	636161	637804	Tetrapartite efflux system, outer membrane factor lipoprotein FusA-like
Chr1	636914	T<->C	CGT<->CGC	R<->R	Synonymous	DLO180_GM000584	636161	637804	Tetrapartite efflux system, outer membrane factor lipoprotein FusA-like
Chr1	636917	A<->G	CCA<->CCG	P<->P	Synonymous	DLO180_GM000584	636161	637804	Tetrapartite efflux system, outer membrane factor lipoprotein FusA-like
Chr1	636941	C<->T	GGC<->GGT	G<->G	Synonymous	DLO180_GM000584	636161	637804	Tetrapartite efflux system, outer membrane factor lipoprotein FusA-like
Chr1	637075	T<->A	TCA<->ACA	S<->T	Nonsynonymous	DLO180_GM000584	636161	637804	Tetrapartite efflux system, outer membrane factor lipoprotein FusA-like
Chr1	637100	C<->A	CTC<->CTA	L<->L	Synonymous	DLO180_GM000584	636161	637804	Tetrapartite efflux system, outer membrane factor lipoprotein FusA-like
Chr1	637292	T<->C	GCT<->GCC	A<->A	Synonymous	DLO180_GM000584	636161	637804	Tetrapartite efflux system, outer membrane factor lipoprotein FusA-like
Chr1	637295	A<->C	ACA<->ACC	T<->T	Synonymous	DLO180_GM000584	636161	637804	Tetrapartite efflux system, outer membrane factor lipoprotein FusA-like
Chr1	637601	G<->T	ACG<->ACT	T<->T	Synonymous	DLO180_GM000584	636161	637804	Tetrapartite efflux system, outer membrane factor lipoprotein FusA-like
Chr1	637675	C<->G	CAA<->GAA	Q<->E	Nonsynonymous	DLO180_GM000584	636161	637804	Tetrapartite efflux system, outer membrane factor lipoprotein FusA-like
Chr1	637679	A<->G	TCA<->TCG	S<->S	Synonymous	DLO180_GM000584	636161	637804	Tetrapartite efflux system, outer membrane factor lipoprotein FusA-like
Chr1	637702	G<->A	GCG<->ACG	A<->T	Nonsynonymous	DLO180_GM000584	636161	637804	Tetrapartite efflux system, outer membrane factor lipoprotein FusA-like
Chr1	637710	C<->A	CCA<->CAA	P<->Q	Nonsynonymous	DLO180_GM000584	636161	637804	Tetrapartite efflux system, outer membrane factor lipoprotein FusA-like
Chr1	637718	C<->T	TAC<->TAT	Y<->Y	Synonymous	DLO180_GM000584	636161	637804	Tetrapartite efflux system, outer membrane factor lipoprotein FusA-like
Chr1	638029	C<->A	TCC<->TAC	S<->Y	Nonsynonymous	DLO180_GM000585	637815	639989	hypothetical protein
Chr1	638697	G<->T	CTG<->CTT	L<->L	Synonymous	DLO180_GM000585	637815	639989	hypothetical protein
Chr1	638703	T<->A	CTT<->CTA	L<->L	Synonymous	DLO180_GM000585	637815	639989	hypothetical protein
Chr1	638733	A<->G	TCA<->TCG	S<->S	Synonymous	DLO180_GM000585	637815	639989	hypothetical protein
Chr1	638876	C<->T	CTA<->TTA	L<->L	Synonymous	DLO180_GM000585	637815	639989	hypothetical protein
Chr1	638901	A<->G	CCA<->CCG	P<->P	Synonymous	DLO180_GM000585	637815	639989	hypothetical protein
Chr1	638904	G<->A	GTG<->GTA	V<->V	Synonymous	DLO180_GM000585	637815	639989	hypothetical protein
Chr1	639033	A<->G	GCA<->GCG	A<->A	Synonymous	DLO180_GM000585	637815	639989	hypothetical protein
Chr1	639051	A<->G	CAA<->CAG	Q<->Q	Synonymous	DLO180_GM000585	637815	639989	hypothetical protein
Chr1	639111	A<->G	CAA<->CAG	Q<->Q	Synonymous	DLO180_GM000585	637815	639989	hypothetical protein
Chr1	639192	C<->T	AGC<->AGT	S<->S	Synonymous	DLO180_GM000585	637815	639989	hypothetical protein
Chr1	639207	G<->A	GCG<->GCA	A<->A	Synonymous	DLO180_GM000585	637815	639989	hypothetical protein
Chr1	639215	A<->G	ATC<->GTC	I<->V	Nonsynonymous	DLO180_GM000585	637815	639989	hypothetical protein
Chr1	639255	A<->G	TTA<->TTG	L<->L	Synonymous	DLO180_GM000585	637815	639989	hypothetical protein
Chr1	639370	A<->G	AAC<->AGC	N<->S	Nonsynonymous	DLO180_GM000585	637815	639989	hypothetical protein
Chr1	639385	A<->G	GAA<->GGA	E<->G	Nonsynonymous	DLO180_GM000585	637815	639989	hypothetical protein
Chr1	639387	T<->A	GCT<->GCA	A<->A	Synonymous	DLO180_GM000585	637815	639989	hypothetical protein
Chr1	639402	C<->A	GTC<->GTA	V<->V	Synonymous	DLO180_GM000585	637815	639989	hypothetical protein
Chr1	639403	T<->A	GTC<->GAC	V<->D	Nonsynonymous	DLO180_GM000585	637815	639989	hypothetical protein
Chr1	639405	A<->C	GGA<->GGC	G<->G	Synonymous	DLO180_GM000585	637815	639989	hypothetical protein
Chr1	639415	A<->G	CAA<->CGA	Q<->R	Nonsynonymous	DLO180_GM000585	637815	639989	hypothetical protein
Chr1	639423	T<->C	GTT<->GTC	V<->V	Synonymous	DLO180_GM000585	637815	639989	hypothetical protein
Chr1	639427	A<->C	CAA<->CCA	Q<->P	Nonsynonymous	DLO180_GM000585	637815	639989	hypothetical protein
Chr1	639461	G<->A	GTC<->ATC	V<->I	Nonsynonymous	DLO180_GM000585	637815	639989	hypothetical protein
Chr1	639473	C<->T	CTG<->TTG	L<->L	Synonymous	DLO180_GM000585	637815	639989	hypothetical protein
Chr1	639476	G<->A	GCG<->ACG	A<->T	Nonsynonymous	DLO180_GM000585	637815	639989	hypothetical protein
Chr1	639477	C<->T	CGC<->CGT	R<->R	Synonymous	DLO180_GM000585	637815	639989	hypothetical protein
Chr1	639489	C<->T	AAC<->AAT	N<->N	Synonymous	DLO180_GM000585	637815	639989	hypothetical protein
Chr1	639507	G<->A	CAG<->CAA	Q<->Q	Synonymous	DLO180_GM000585	637815	639989	hypothetical protein
Chr1	701094	T<->C	ATA<->ACA	I<->T	Nonsynonymous	DLO180_GM000653	699560	701935	--
Chr1	812391	C<->G	CAC<->GAC	H<->D	Nonsynonymous	DLO180_GM000732	810901	812808	PTS system, mannose-specific IIA component (EC 2.7.1.191) / PTS system, mannose-specific IIB component (EC 2.7.1.191) / PTS system, mannose-specific IIC component
Chr1	814151	A<->G	ACG<->GCG	T<->A	Nonsynonymous	DLO180_GM000734	814071	814847	Putative PTS system, nitrogen regulatory IIA component
Chr1	841662	C<->T	GGC<->GGT	G<->G	Synonymous	DLO180_GM000759	841557	841724	--
Chr1	901067	C<->A	TCA<->TAA	S<->*	Premature_stop	DLO180_GM000816	900514	903654	RND efflux system, inner membrane transporter
Chr1	912480	C<->T	CCG<->CTG	P<->L	Nonsynonymous	DLO180_GM000825	911678	914818	Copper/silver efflux RND transporter, transmembrane protein CusA
Chr1	933921	C<->T	GGC<->GGT	G<->G	Synonymous	DLO180_GM000839	933810	934865	Arsenical-resistance protein ACR3
Chr1	933969	G<->A	ACG<->ACA	T<->T	Synonymous	DLO180_GM000839	933810	934865	Arsenical-resistance protein ACR3
Chr1	934052	C<->T	CTG<->TTG	L<->L	Synonymous	DLO180_GM000839	933810	934865	Arsenical-resistance protein ACR3
Chr1	934080	C<->G	GTC<->GTG	V<->V	Synonymous	DLO180_GM000839	933810	934865	Arsenical-resistance protein ACR3
Chr1	934183	A<->G	CAA<->CGA	Q<->R	Nonsynonymous	DLO180_GM000839	933810	934865	Arsenical-resistance protein ACR3
Chr1	934237	C<->A	ACG<->AAG	T<->K	Nonsynonymous	DLO180_GM000839	933810	934865	Arsenical-resistance protein ACR3
Chr1	934602	G<->A	ACG<->ACA	T<->T	Synonymous	DLO180_GM000839	933810	934865	Arsenical-resistance protein ACR3
Chr1	934632	A<->C	GGA<->GGC	G<->G	Synonymous	DLO180_GM000839	933810	934865	Arsenical-resistance protein ACR3
Chr1	934707	A<->G	ACA<->ACG	T<->T	Synonymous	DLO180_GM000839	933810	934865	Arsenical-resistance protein ACR3
Chr1	935079	C<->A	TCC<->TCA	S<->S	Synonymous	DLO180_GM000840	934950	935291	Arsenical resistance operon repressor
Chr1	935428	A<->C	GGA<->GGC	G<->G	Synonymous	DLO180_GM000841	935396	935542	--
Chr1	935467	A<->G	AAA<->AAG	K<->K	Synonymous	DLO180_GM000841	935396	935542	--
Chr1	935946	C<->A	CGA<->AGA	R<->R	Synonymous	DLO180_GM000842	935781	937538	ABC transporter, substrate-binding protein (cluster 5, nickel/peptides/opines)
Chr1	935948	A<->G	CGA<->CGG	R<->R	Synonymous	DLO180_GM000842	935781	937538	ABC transporter, substrate-binding protein (cluster 5, nickel/peptides/opines)
Chr1	935990	T<->C	AAT<->AAC	N<->N	Synonymous	DLO180_GM000842	935781	937538	ABC transporter, substrate-binding protein (cluster 5, nickel/peptides/opines)
Chr1	936008	A<->G	CTA<->CTG	L<->L	Synonymous	DLO180_GM000842	935781	937538	ABC transporter, substrate-binding protein (cluster 5, nickel/peptides/opines)
Chr1	936086	T<->C	GCT<->GCC	A<->A	Synonymous	DLO180_GM000842	935781	937538	ABC transporter, substrate-binding protein (cluster 5, nickel/peptides/opines)
Chr1	936245	G<->A	TTG<->TTA	L<->L	Synonymous	DLO180_GM000842	935781	937538	ABC transporter, substrate-binding protein (cluster 5, nickel/peptides/opines)
Chr1	936305	A<->T	GAA<->GAT	E<->D	Nonsynonymous	DLO180_GM000842	935781	937538	ABC transporter, substrate-binding protein (cluster 5, nickel/peptides/opines)
Chr1	936405	T<->C	TTG<->CTG	L<->L	Synonymous	DLO180_GM000842	935781	937538	ABC transporter, substrate-binding protein (cluster 5, nickel/peptides/opines)
Chr1	936449	A<->G	GCA<->GCG	A<->A	Synonymous	DLO180_GM000842	935781	937538	ABC transporter, substrate-binding protein (cluster 5, nickel/peptides/opines)
Chr1	936530	T<->C	GGT<->GGC	G<->G	Synonymous	DLO180_GM000842	935781	937538	ABC transporter, substrate-binding protein (cluster 5, nickel/peptides/opines)
Chr1	936617	G<->A	GAG<->GAA	E<->E	Synonymous	DLO180_GM000842	935781	937538	ABC transporter, substrate-binding protein (cluster 5, nickel/peptides/opines)
Chr1	936656	T<->C	GGT<->GGC	G<->G	Synonymous	DLO180_GM000842	935781	937538	ABC transporter, substrate-binding protein (cluster 5, nickel/peptides/opines)
Chr1	936675	T<->C	TTA<->CTA	L<->L	Synonymous	DLO180_GM000842	935781	937538	ABC transporter, substrate-binding protein (cluster 5, nickel/peptides/opines)
Chr1	936701	A<->C	ATA<->ATC	I<->I	Synonymous	DLO180_GM000842	935781	937538	ABC transporter, substrate-binding protein (cluster 5, nickel/peptides/opines)
Chr1	936860	T<->C	TTT<->TTC	F<->F	Synonymous	DLO180_GM000842	935781	937538	ABC transporter, substrate-binding protein (cluster 5, nickel/peptides/opines)
Chr1	937019	G<->A	CCG<->CCA	P<->P	Synonymous	DLO180_GM000842	935781	937538	ABC transporter, substrate-binding protein (cluster 5, nickel/peptides/opines)
Chr1	937028	C<->T	CGC<->CGT	R<->R	Synonymous	DLO180_GM000842	935781	937538	ABC transporter, substrate-binding protein (cluster 5, nickel/peptides/opines)
Chr1	937106	G<->T	GCG<->GCT	A<->A	Synonymous	DLO180_GM000842	935781	937538	ABC transporter, substrate-binding protein (cluster 5, nickel/peptides/opines)
Chr1	937223	G<->C	GTG<->GTC	V<->V	Synonymous	DLO180_GM000842	935781	937538	ABC transporter, substrate-binding protein (cluster 5, nickel/peptides/opines)
Chr1	937226	T<->C	ACT<->ACC	T<->T	Synonymous	DLO180_GM000842	935781	937538	ABC transporter, substrate-binding protein (cluster 5, nickel/peptides/opines)
Chr1	937310	A<->G	GCA<->GCG	A<->A	Synonymous	DLO180_GM000842	935781	937538	ABC transporter, substrate-binding protein (cluster 5, nickel/peptides/opines)
Chr1	937364	G<->A	CCG<->CCA	P<->P	Synonymous	DLO180_GM000842	935781	937538	ABC transporter, substrate-binding protein (cluster 5, nickel/peptides/opines)
Chr1	937406	T<->A	ACT<->ACA	T<->T	Synonymous	DLO180_GM000842	935781	937538	ABC transporter, substrate-binding protein (cluster 5, nickel/peptides/opines)
Chr1	938186	A<->T	ACA<->ACT	T<->T	Synonymous	DLO180_GM000843	937971	938414	PTS system, mannitol-specific cryptic IIA component (EC 2.7.1.197)
Chr1	938204	T<->C	GGT<->GGC	G<->G	Synonymous	DLO180_GM000843	937971	938414	PTS system, mannitol-specific cryptic IIA component (EC 2.7.1.197)
Chr1	938213	T<->C	ATT<->ATC	I<->I	Synonymous	DLO180_GM000843	937971	938414	PTS system, mannitol-specific cryptic IIA component (EC 2.7.1.197)
Chr1	938369	A<->G	CAA<->CAG	Q<->Q	Synonymous	DLO180_GM000843	937971	938414	PTS system, mannitol-specific cryptic IIA component (EC 2.7.1.197)
Chr1	938534	C<->T	CTC<->CTT	L<->L	Synonymous	DLO180_GM000844	938427	939851	PTS system, mannitol-specific IIC component / PTS system, mannitol-specific IIB component (EC 2.7.1.197)
Chr1	938670	G<->A	GCT<->ACT	A<->T	Nonsynonymous	DLO180_GM000844	938427	939851	PTS system, mannitol-specific IIC component / PTS system, mannitol-specific IIB component (EC 2.7.1.197)
Chr1	938825	T<->C	TTT<->TTC	F<->F	Synonymous	DLO180_GM000844	938427	939851	PTS system, mannitol-specific IIC component / PTS system, mannitol-specific IIB component (EC 2.7.1.197)
Chr1	938885	A<->G	TCA<->TCG	S<->S	Synonymous	DLO180_GM000844	938427	939851	PTS system, mannitol-specific IIC component / PTS system, mannitol-specific IIB component (EC 2.7.1.197)
Chr1	938985	C<->T	CTG<->TTG	L<->L	Synonymous	DLO180_GM000844	938427	939851	PTS system, mannitol-specific IIC component / PTS system, mannitol-specific IIB component (EC 2.7.1.197)
Chr1	939274	C<->T	ACC<->ATC	T<->I	Nonsynonymous	DLO180_GM000844	938427	939851	PTS system, mannitol-specific IIC component / PTS system, mannitol-specific IIB component (EC 2.7.1.197)
Chr1	939500	G<->A	GCG<->GCA	A<->A	Synonymous	DLO180_GM000844	938427	939851	PTS system, mannitol-specific IIC component / PTS system, mannitol-specific IIB component (EC 2.7.1.197)
Chr1	939650	G<->T	GAG<->GAT	E<->D	Nonsynonymous	DLO180_GM000844	938427	939851	PTS system, mannitol-specific IIC component / PTS system, mannitol-specific IIB component (EC 2.7.1.197)
Chr1	939843	C<->T	CCA<->TCA	P<->S	Nonsynonymous	DLO180_GM000844	938427	939851	PTS system, mannitol-specific IIC component / PTS system, mannitol-specific IIB component (EC 2.7.1.197)
Chr1	939905	A<->C	AAA<->CAA	K<->Q	Nonsynonymous	DLO180_GM000845	939899	941170	Uncharacterized protein YggP
Chr1	940132	C<->T	GTC<->GTT	V<->V	Synonymous	DLO180_GM000845	939899	941170	Uncharacterized protein YggP
Chr1	940148	C<->G	CAT<->GAT	H<->D	Nonsynonymous	DLO180_GM000845	939899	941170	Uncharacterized protein YggP
Chr1	940222	C<->T	TAC<->TAT	Y<->Y	Synonymous	DLO180_GM000845	939899	941170	Uncharacterized protein YggP
Chr1	940255	C<->T	TAC<->TAT	Y<->Y	Synonymous	DLO180_GM000845	939899	941170	Uncharacterized protein YggP
Chr1	940291	T<->C	TGT<->TGC	C<->C	Synonymous	DLO180_GM000845	939899	941170	Uncharacterized protein YggP
Chr1	940294	A<->G	GTA<->GTG	V<->V	Synonymous	DLO180_GM000845	939899	941170	Uncharacterized protein YggP
Chr1	940327	G<->T	GCG<->GCT	A<->A	Synonymous	DLO180_GM000845	939899	941170	Uncharacterized protein YggP
Chr1	940330	T<->G	TCT<->TCG	S<->S	Synonymous	DLO180_GM000845	939899	941170	Uncharacterized protein YggP
Chr1	940333	G<->T	CTG<->CTT	L<->L	Synonymous	DLO180_GM000845	939899	941170	Uncharacterized protein YggP
Chr1	940357	T<->C	ATT<->ATC	I<->I	Synonymous	DLO180_GM000845	939899	941170	Uncharacterized protein YggP
Chr1	940360	T<->C	GGT<->GGC	G<->G	Synonymous	DLO180_GM000845	939899	941170	Uncharacterized protein YggP
Chr1	940369	C<->T	CAC<->CAT	H<->H	Synonymous	DLO180_GM000845	939899	941170	Uncharacterized protein YggP
Chr1	940417	T<->C	ATT<->ATC	I<->I	Synonymous	DLO180_GM000845	939899	941170	Uncharacterized protein YggP
Chr1	940423	A<->G	GAA<->GAG	E<->E	Synonymous	DLO180_GM000845	939899	941170	Uncharacterized protein YggP
Chr1	940426	T<->C	GGT<->GGC	G<->G	Synonymous	DLO180_GM000845	939899	941170	Uncharacterized protein YggP
Chr1	940429	T<->A	GGT<->GGA	G<->G	Synonymous	DLO180_GM000845	939899	941170	Uncharacterized protein YggP
Chr1	940453	T<->C	GCT<->GCC	A<->A	Synonymous	DLO180_GM000845	939899	941170	Uncharacterized protein YggP
Chr1	940483	C<->T	TAC<->TAT	Y<->Y	Synonymous	DLO180_GM000845	939899	941170	Uncharacterized protein YggP
Chr1	940489	C<->T	ATC<->ATT	I<->I	Synonymous	DLO180_GM000845	939899	941170	Uncharacterized protein YggP
Chr1	940493	G<->T	GGC<->TGC	G<->C	Nonsynonymous	DLO180_GM000845	939899	941170	Uncharacterized protein YggP
Chr1	940531	C<->T	ATC<->ATT	I<->I	Synonymous	DLO180_GM000845	939899	941170	Uncharacterized protein YggP
Chr1	940534	C<->T	GAC<->GAT	D<->D	Synonymous	DLO180_GM000845	939899	941170	Uncharacterized protein YggP
Chr1	940561	T<->C	AGT<->AGC	S<->S	Synonymous	DLO180_GM000845	939899	941170	Uncharacterized protein YggP
Chr1	940564	C<->T	CTC<->CTT	L<->L	Synonymous	DLO180_GM000845	939899	941170	Uncharacterized protein YggP
Chr1	940570	C<->G	CCC<->CCG	P<->P	Synonymous	DLO180_GM000845	939899	941170	Uncharacterized protein YggP
Chr1	940773	T<->C	ATG<->ACG	M<->T	Nonsynonymous	DLO180_GM000845	939899	941170	Uncharacterized protein YggP
Chr1	940786	C<->T	TTC<->TTT	F<->F	Synonymous	DLO180_GM000845	939899	941170	Uncharacterized protein YggP
Chr1	940840	A<->G	GGA<->GGG	G<->G	Synonymous	DLO180_GM000845	939899	941170	Uncharacterized protein YggP
Chr1	940846	T<->C	TCT<->TCC	S<->S	Synonymous	DLO180_GM000845	939899	941170	Uncharacterized protein YggP
Chr1	940936	C<->T	GGC<->GGT	G<->G	Synonymous	DLO180_GM000845	939899	941170	Uncharacterized protein YggP
Chr1	941048	T<->C	TTG<->CTG	L<->L	Synonymous	DLO180_GM000845	939899	941170	Uncharacterized protein YggP
Chr1	941244	T<->C	GAT<->GAC	D<->D	Synonymous	DLO180_GM000846	941230	941748	--
Chr1	941250	G<->A	TTG<->TTA	L<->L	Synonymous	DLO180_GM000846	941230	941748	--
Chr1	941265	C<->T	GAC<->GAT	D<->D	Synonymous	DLO180_GM000846	941230	941748	--
Chr1	941271	C<->T	TGC<->TGT	C<->C	Synonymous	DLO180_GM000846	941230	941748	--
Chr1	941454	A<->G	GGA<->GGG	G<->G	Synonymous	DLO180_GM000846	941230	941748	--
Chr1	941586	C<->T	CTC<->CTT	L<->L	Synonymous	DLO180_GM000846	941230	941748	--
Chr1	942219	T<->G	GTT<->GTG	V<->V	Synonymous	DLO180_GM000847	941758	942492	Uncharacterized sugar kinase YggC
Chr1	942225	G<->C	GTG<->GTC	V<->V	Synonymous	DLO180_GM000847	941758	942492	Uncharacterized sugar kinase YggC
Chr1	997305	C<->T	CGT<->TGT	R<->C	Nonsynonymous	DLO180_GM000907	997054	998166	--
Chr1	1030324	C<->T	AGC<->AGT	S<->S	Synonymous	DLO180_GM000940	1030223	1030396	hypotheteical protein
Chr1	1051550	T<->C	GGT<->GGC	G<->G	Synonymous	DLO180_GM000961	1051437	1052117	Acyl dehydratase
Chr1	1051637	G<->A	CCG<->CCA	P<->P	Synonymous	DLO180_GM000961	1051437	1052117	Acyl dehydratase
Chr1	1051681	G<->T	AGC<->ATC	S<->I	Nonsynonymous	DLO180_GM000961	1051437	1052117	Acyl dehydratase
Chr1	1051757	G<->T	GCG<->GCT	A<->A	Synonymous	DLO180_GM000961	1051437	1052117	Acyl dehydratase
Chr1	1051865	A<->T	CCA<->CCT	P<->P	Synonymous	DLO180_GM000961	1051437	1052117	Acyl dehydratase
Chr1	1051934	T<->C	GGT<->GGC	G<->G	Synonymous	DLO180_GM000961	1051437	1052117	Acyl dehydratase
Chr1	1052000	A<->G	CTA<->CTG	L<->L	Synonymous	DLO180_GM000961	1051437	1052117	Acyl dehydratase
Chr1	1052021	A<->G	AAA<->AAG	K<->K	Synonymous	DLO180_GM000961	1051437	1052117	Acyl dehydratase
Chr1	1052066	T<->C	GGT<->GGC	G<->G	Synonymous	DLO180_GM000961	1051437	1052117	Acyl dehydratase
Chr1	1052108	G<->A	TTG<->TTA	L<->L	Synonymous	DLO180_GM000961	1051437	1052117	Acyl dehydratase
Chr1	1052499	G<->T	CTG<->CTT	L<->L	Synonymous	DLO180_GM000962	1052172	1052942	--
Chr1	1053327	T<->G	GCT<->GCG	A<->A	Synonymous	DLO180_GM000963	1053256	1053609	FIG01200248: hypothetical protein
Chr1	1053492	C<->T	CCC<->CCT	P<->P	Synonymous	DLO180_GM000963	1053256	1053609	FIG01200248: hypothetical protein
Chr1	1053510	A<->G	GAA<->GAG	E<->E	Synonymous	DLO180_GM000963	1053256	1053609	FIG01200248: hypothetical protein
Chr1	1053528	T<->C	TAT<->TAC	Y<->Y	Synonymous	DLO180_GM000963	1053256	1053609	FIG01200248: hypothetical protein
Chr1	1053567	C<->T	CTC<->CTT	L<->L	Synonymous	DLO180_GM000963	1053256	1053609	FIG01200248: hypothetical protein
Chr1	1053588	T<->C	CCT<->CCC	P<->P	Synonymous	DLO180_GM000963	1053256	1053609	FIG01200248: hypothetical protein
Chr1	1053692	T<->A	GCT<->GCA	A<->A	Synonymous	DLO180_GM000964	1053614	1054417	Transcriptional regulator, AraC family
Chr1	1053839	C<->T	ATC<->ATT	I<->I	Synonymous	DLO180_GM000964	1053614	1054417	Transcriptional regulator, AraC family
Chr1	1054088	C<->A	TCC<->TCA	S<->S	Synonymous	DLO180_GM000964	1053614	1054417	Transcriptional regulator, AraC family
Chr1	1054193	C<->A	GTC<->GTA	V<->V	Synonymous	DLO180_GM000964	1053614	1054417	Transcriptional regulator, AraC family
Chr1	1054529	G<->A	CGA<->CAA	R<->Q	Nonsynonymous	DLO180_GM000965	1054489	1056495	Exoribonuclease II (EC 3.1.13.1)
Chr1	1054822	G<->A	GCG<->GCA	A<->A	Synonymous	DLO180_GM000965	1054489	1056495	Exoribonuclease II (EC 3.1.13.1)
Chr1	1054837	C<->T	TCC<->TCT	S<->S	Synonymous	DLO180_GM000965	1054489	1056495	Exoribonuclease II (EC 3.1.13.1)
Chr1	1054852	T<->A	GCT<->GCA	A<->A	Synonymous	DLO180_GM000965	1054489	1056495	Exoribonuclease II (EC 3.1.13.1)
Chr1	1054870	T<->C	CGT<->CGC	R<->R	Synonymous	DLO180_GM000965	1054489	1056495	Exoribonuclease II (EC 3.1.13.1)
Chr1	1054984	G<->A	CCG<->CCA	P<->P	Synonymous	DLO180_GM000965	1054489	1056495	Exoribonuclease II (EC 3.1.13.1)
Chr1	1055071	G<->T	CGG<->CGT	R<->R	Synonymous	DLO180_GM000965	1054489	1056495	Exoribonuclease II (EC 3.1.13.1)
Chr1	1055128	G<->A	GCG<->GCA	A<->A	Synonymous	DLO180_GM000965	1054489	1056495	Exoribonuclease II (EC 3.1.13.1)
Chr1	1055257	T<->C	TTT<->TTC	F<->F	Synonymous	DLO180_GM000965	1054489	1056495	Exoribonuclease II (EC 3.1.13.1)
Chr1	1055287	C<->T	ATC<->ATT	I<->I	Synonymous	DLO180_GM000965	1054489	1056495	Exoribonuclease II (EC 3.1.13.1)
Chr1	1055358	A<->G	ATC<->GTC	I<->V	Nonsynonymous	DLO180_GM000965	1054489	1056495	Exoribonuclease II (EC 3.1.13.1)
Chr1	1055368	C<->T	GAC<->GAT	D<->D	Synonymous	DLO180_GM000965	1054489	1056495	Exoribonuclease II (EC 3.1.13.1)
Chr1	1055476	G<->T	ACG<->ACT	T<->T	Synonymous	DLO180_GM000965	1054489	1056495	Exoribonuclease II (EC 3.1.13.1)
Chr1	1055677	T<->C	AAT<->AAC	N<->N	Synonymous	DLO180_GM000965	1054489	1056495	Exoribonuclease II (EC 3.1.13.1)
Chr1	1055743	A<->G	GAA<->GAG	E<->E	Synonymous	DLO180_GM000965	1054489	1056495	Exoribonuclease II (EC 3.1.13.1)
Chr1	1055785	G<->T	GCG<->GCT	A<->A	Synonymous	DLO180_GM000965	1054489	1056495	Exoribonuclease II (EC 3.1.13.1)
Chr1	1055788	G<->T	ACG<->ACT	T<->T	Synonymous	DLO180_GM000965	1054489	1056495	Exoribonuclease II (EC 3.1.13.1)
Chr1	1056025	C<->T	GAC<->GAT	D<->D	Synonymous	DLO180_GM000965	1054489	1056495	Exoribonuclease II (EC 3.1.13.1)
Chr1	1056121	G<->A	GCG<->GCA	A<->A	Synonymous	DLO180_GM000965	1054489	1056495	Exoribonuclease II (EC 3.1.13.1)
Chr1	1057171	A<->G	AAA<->AAG	K<->K	Synonymous	DLO180_GM000966	1056875	1058806	DEAD-box ATP-dependent RNA helicase DeaD (= CshA) (EC 3.6.4.13)
Chr1	1057193	T<->C	TTA<->CTA	L<->L	Synonymous	DLO180_GM000966	1056875	1058806	DEAD-box ATP-dependent RNA helicase DeaD (= CshA) (EC 3.6.4.14)
Chr1	1057432	C<->T	TTC<->TTT	F<->F	Synonymous	DLO180_GM000966	1056875	1058806	DEAD-box ATP-dependent RNA helicase DeaD (= CshA) (EC 3.6.4.15)
Chr1	1057540	G<->A	CAG<->CAA	Q<->Q	Synonymous	DLO180_GM000966	1056875	1058806	DEAD-box ATP-dependent RNA helicase DeaD (= CshA) (EC 3.6.4.16)
Chr1	1206787	T<->C	TCT<->TCC	S<->S	Synonymous	DLO180_GM001105	1204823	1207387	Nitrite reductase [NAD(P)H] large subunit (EC 1.7.1.4)
Chr1	1283115	A<->T	CAT<->CTT	H<->L	Nonsynonymous	DLO180_GM001179	1282667	1283554	Transcriptional regulator, LysR family
Chr1	1356212	A<->G	CTA<->CTG	L<->L	Synonymous	DLO180_GM001255	1355967	1357715	Formate--tetrahydrofolate ligase (EC 6.3.4.3)
Chr1	1361375	C<->T	TTC<->TTT	F<->F	Synonymous	DLO180_GM001257	1359395	1362559	Chitodextrinase (EC 3.2.1.14)
Chr1	1361477	C<->T	ATC<->ATT	I<->I	Synonymous	DLO180_GM001257	1359395	1362559	Chitodextrinase (EC 3.2.1.14)
Chr1	1361552	T<->C	GAT<->GAC	D<->D	Synonymous	DLO180_GM001257	1359395	1362559	Chitodextrinase (EC 3.2.1.14)
Chr1	1361702	G<->A	GCG<->GCA	A<->A	Synonymous	DLO180_GM001257	1359395	1362559	Chitodextrinase (EC 3.2.1.14)
Chr1	1361708	A<->T	GCA<->GCT	A<->A	Synonymous	DLO180_GM001257	1359395	1362559	Chitodextrinase (EC 3.2.1.14)
Chr1	1361831	T<->C	GCT<->GCC	A<->A	Synonymous	DLO180_GM001257	1359395	1362559	Chitodextrinase (EC 3.2.1.14)
Chr1	1361846	T<->C	GGT<->GGC	G<->G	Synonymous	DLO180_GM001257	1359395	1362559	Chitodextrinase (EC 3.2.1.14)
Chr1	1361858	C<->T	GGC<->GGT	G<->G	Synonymous	DLO180_GM001257	1359395	1362559	Chitodextrinase (EC 3.2.1.14)
Chr1	1361867	T<->C	TAT<->TAC	Y<->Y	Synonymous	DLO180_GM001257	1359395	1362559	Chitodextrinase (EC 3.2.1.14)
Chr1	1361938	C<->T	CTA<->TTA	L<->L	Synonymous	DLO180_GM001257	1359395	1362559	Chitodextrinase (EC 3.2.1.14)
Chr1	1361993	G<->A	CAG<->CAA	Q<->Q	Synonymous	DLO180_GM001257	1359395	1362559	Chitodextrinase (EC 3.2.1.14)
Chr1	1362077	T<->A	GTT<->GTA	V<->V	Synonymous	DLO180_GM001257	1359395	1362559	Chitodextrinase (EC 3.2.1.14)
Chr1	1362188	T<->A	GCT<->GCA	A<->A	Synonymous	DLO180_GM001257	1359395	1362559	Chitodextrinase (EC 3.2.1.14)
Chr1	1362200	C<->A	CTC<->CTA	L<->L	Synonymous	DLO180_GM001257	1359395	1362559	Chitodextrinase (EC 3.2.1.14)
Chr1	1362398	C<->T	CAC<->CAT	H<->H	Synonymous	DLO180_GM001257	1359395	1362559	Chitodextrinase (EC 3.2.1.14)
Chr1	1362984	A<->G	GTA<->GTG	V<->V	Synonymous	DLO180_GM001258	1362837	1363730	--
Chr1	1363008	G<->A	TCG<->TCA	S<->S	Synonymous	DLO180_GM001258	1362837	1363730	--
Chr1	1363017	C<->T	ACC<->ACT	T<->T	Synonymous	DLO180_GM001258	1362837	1363730	--
Chr1	1363020	A<->G	GTA<->GTG	V<->V	Synonymous	DLO180_GM001258	1362837	1363730	--
Chr1	1363047	G<->T	TCG<->TCT	S<->S	Synonymous	DLO180_GM001258	1362837	1363730	--
Chr1	1363052	A<->G	ATC<->GTC	I<->V	Nonsynonymous	DLO180_GM001258	1362837	1363730	--
Chr1	1363101	C<->T	TAC<->TAT	Y<->Y	Synonymous	DLO180_GM001258	1362837	1363730	--
Chr1	1363116	A<->T	CGA<->CGT	R<->R	Synonymous	DLO180_GM001258	1362837	1363730	--
Chr1	1363134	T<->A	GTT<->GTA	V<->V	Synonymous	DLO180_GM001258	1362837	1363730	--
Chr1	1364009	A<->G	CAA<->CAG	Q<->Q	Synonymous	DLO180_GM001259	1363923	1365071	Iron-containing alcohol dehydrogenase
Chr1	1364567	C<->T	ACC<->ACT	T<->T	Synonymous	DLO180_GM001259	1363923	1365071	Iron-containing alcohol dehydrogenase
Chr1	1364579	T<->C	ACT<->ACC	T<->T	Synonymous	DLO180_GM001259	1363923	1365071	Iron-containing alcohol dehydrogenase
Chr1	1364732	T<->A	GCT<->GCA	A<->A	Synonymous	DLO180_GM001259	1363923	1365071	Iron-containing alcohol dehydrogenase
Chr1	1364750	C<->T	CAC<->CAT	H<->H	Synonymous	DLO180_GM001259	1363923	1365071	Iron-containing alcohol dehydrogenase
Chr1	1364753	G<->A	GCG<->GCA	A<->A	Synonymous	DLO180_GM001259	1363923	1365071	Iron-containing alcohol dehydrogenase
Chr1	1364759	G<->T	TCG<->TCT	S<->S	Synonymous	DLO180_GM001259	1363923	1365071	Iron-containing alcohol dehydrogenase
Chr1	1364813	A<->G	GCA<->GCG	A<->A	Synonymous	DLO180_GM001259	1363923	1365071	Iron-containing alcohol dehydrogenase
Chr1	1364822	G<->A	GAG<->GAA	E<->E	Synonymous	DLO180_GM001259	1363923	1365071	Iron-containing alcohol dehydrogenase
Chr1	1364831	T<->G	GGT<->GGG	G<->G	Synonymous	DLO180_GM001259	1363923	1365071	Iron-containing alcohol dehydrogenase
Chr1	1364876	T<->C	CGT<->CGC	R<->R	Synonymous	DLO180_GM001259	1363923	1365071	Iron-containing alcohol dehydrogenase
Chr1	1364945	A<->G	GAA<->GAG	E<->E	Synonymous	DLO180_GM001259	1363923	1365071	Iron-containing alcohol dehydrogenase
Chr1	1364952	G<->A	GAG<->AAG	E<->K	Nonsynonymous	DLO180_GM001259	1363923	1365071	Iron-containing alcohol dehydrogenase
Chr1	1365002	G<->A	ACG<->ACA	T<->T	Synonymous	DLO180_GM001259	1363923	1365071	Iron-containing alcohol dehydrogenase
Chr1	1365062	C<->T	GCC<->GCT	A<->A	Synonymous	DLO180_GM001259	1363923	1365071	Iron-containing alcohol dehydrogenase
Chr1	1365436	G<->A	CTG<->CTA	L<->L	Synonymous	DLO180_GM001260	1365368	1366024	putative membrane protein
Chr1	1365457	G<->A	TTG<->TTA	L<->L	Synonymous	DLO180_GM001260	1365368	1366024	putative membrane protein
Chr1	1365466	A<->T	CTA<->CTT	L<->L	Synonymous	DLO180_GM001260	1365368	1366024	putative membrane protein
Chr1	1365508	T<->G	CTT<->CTG	L<->L	Synonymous	DLO180_GM001260	1365368	1366024	putative membrane protein
Chr1	1365535	C<->T	GGC<->GGT	G<->G	Synonymous	DLO180_GM001260	1365368	1366024	putative membrane protein
Chr1	1365568	G<->A	CTG<->CTA	L<->L	Synonymous	DLO180_GM001260	1365368	1366024	putative membrane protein
Chr1	1365574	G<->A	TTG<->TTA	L<->L	Synonymous	DLO180_GM001260	1365368	1366024	putative membrane protein
Chr1	1365585	G<->A	AGG<->AAG	R<->K	Nonsynonymous	DLO180_GM001260	1365368	1366024	putative membrane protein
Chr1	1365762	G<->T	AGC<->ATC	S<->I	Nonsynonymous	DLO180_GM001260	1365368	1366024	putative membrane protein
Chr1	1365832	G<->A	TCG<->TCA	S<->S	Synonymous	DLO180_GM001260	1365368	1366024	putative membrane protein
Chr1	1365856	C<->T	AGC<->AGT	S<->S	Synonymous	DLO180_GM001260	1365368	1366024	putative membrane protein
Chr1	1365884	T<->C	TTG<->CTG	L<->L	Synonymous	DLO180_GM001260	1365368	1366024	putative membrane protein
Chr1	1365895	A<->G	GAA<->GAG	E<->E	Synonymous	DLO180_GM001260	1365368	1366024	putative membrane protein
Chr1	1365925	A<->G	CGA<->CGG	R<->R	Synonymous	DLO180_GM001260	1365368	1366024	putative membrane protein
Chr1	1365952	A<->C	TCA<->TCC	S<->S	Synonymous	DLO180_GM001260	1365368	1366024	putative membrane protein
Chr1	1365970	C<->G	GCC<->GCG	A<->A	Synonymous	DLO180_GM001260	1365368	1366024	putative membrane protein
Chr1	1366003	G<->T	CCG<->CCT	P<->P	Synonymous	DLO180_GM001260	1365368	1366024	putative membrane protein
Chr1	1366220	T<->C	TCT<->TCC	S<->S	Synonymous	DLO180_GM001261	1366115	1367383	Phosphoglycerate transport system transcriptional regulatory protein PgtA
Chr1	1366249	T<->C	TTA<->CTA	L<->L	Synonymous	DLO180_GM001261	1366115	1367383	Phosphoglycerate transport system transcriptional regulatory protein PgtA
Chr1	1366277	C<->T	GAC<->GAT	D<->D	Synonymous	DLO180_GM001261	1366115	1367383	Phosphoglycerate transport system transcriptional regulatory protein PgtA
Chr1	1366400	C<->T	GGC<->GGT	G<->G	Synonymous	DLO180_GM001261	1366115	1367383	Phosphoglycerate transport system transcriptional regulatory protein PgtA
Chr1	1366532	T<->G	GTT<->GTG	V<->V	Synonymous	DLO180_GM001261	1366115	1367383	Phosphoglycerate transport system transcriptional regulatory protein PgtA
Chr1	1366660	T<->C	TTG<->CTG	L<->L	Synonymous	DLO180_GM001261	1366115	1367383	Phosphoglycerate transport system transcriptional regulatory protein PgtA
Chr1	1366666	T<->C	TTG<->CTG	L<->L	Synonymous	DLO180_GM001261	1366115	1367383	Phosphoglycerate transport system transcriptional regulatory protein PgtA
Chr1	1366682	A<->G	CAA<->CAG	Q<->Q	Synonymous	DLO180_GM001261	1366115	1367383	Phosphoglycerate transport system transcriptional regulatory protein PgtA
Chr1	1366751	T<->G	GAT<->GAG	D<->E	Nonsynonymous	DLO180_GM001261	1366115	1367383	Phosphoglycerate transport system transcriptional regulatory protein PgtA
Chr1	1366778	A<->T	GCA<->GCT	A<->A	Synonymous	DLO180_GM001261	1366115	1367383	Phosphoglycerate transport system transcriptional regulatory protein PgtA
Chr1	1367018	G<->A	GAG<->GAA	E<->E	Synonymous	DLO180_GM001261	1366115	1367383	Phosphoglycerate transport system transcriptional regulatory protein PgtA
Chr1	1367042	G<->A	TTG<->TTA	L<->L	Synonymous	DLO180_GM001261	1366115	1367383	Phosphoglycerate transport system transcriptional regulatory protein PgtA
Chr1	1367084	A<->G	GCA<->GCG	A<->A	Synonymous	DLO180_GM001261	1366115	1367383	Phosphoglycerate transport system transcriptional regulatory protein PgtA
Chr1	1367123	C<->G	GGC<->GGG	G<->G	Synonymous	DLO180_GM001261	1366115	1367383	Phosphoglycerate transport system transcriptional regulatory protein PgtA
Chr1	1367132	T<->G	ACT<->ACG	T<->T	Synonymous	DLO180_GM001261	1366115	1367383	Phosphoglycerate transport system transcriptional regulatory protein PgtA
Chr1	1367249	C<->T	GTC<->GTT	V<->V	Synonymous	DLO180_GM001261	1366115	1367383	Phosphoglycerate transport system transcriptional regulatory protein PgtA
Chr1	1367285	A<->G	AAA<->AAG	K<->K	Synonymous	DLO180_GM001261	1366115	1367383	Phosphoglycerate transport system transcriptional regulatory protein PgtA
Chr1	1367492	T<->C	TTA<->CTA	L<->L	Synonymous	DLO180_GM001262	1367373	1369727	Phosphoglycerate transport system sensor protein PgtB
Chr1	1367493	C<->T	GGC<->GGT	G<->G	Synonymous	DLO180_GM001262	1367373	1369727	Phosphoglycerate transport system sensor protein PgtB
Chr1	1367781	G<->A	GTG<->GTA	V<->V	Synonymous	DLO180_GM001262	1367373	1369727	Phosphoglycerate transport system sensor protein PgtB
Chr1	1367856	T<->A	GCT<->GCA	A<->A	Synonymous	DLO180_GM001262	1367373	1369727	Phosphoglycerate transport system sensor protein PgtB
Chr1	1367862	A<->G	CAA<->CAG	Q<->Q	Synonymous	DLO180_GM001262	1367373	1369727	Phosphoglycerate transport system sensor protein PgtB
Chr1	1367916	T<->C	ACT<->ACC	T<->T	Synonymous	DLO180_GM001262	1367373	1369727	Phosphoglycerate transport system sensor protein PgtB
Chr1	1367955	C<->T	CTC<->CTT	L<->L	Synonymous	DLO180_GM001262	1367373	1369727	Phosphoglycerate transport system sensor protein PgtB
Chr1	1368021	A<->G	TTA<->TTG	L<->L	Synonymous	DLO180_GM001262	1367373	1369727	Phosphoglycerate transport system sensor protein PgtB
Chr1	1368090	T<->C	CTT<->CTC	L<->L	Synonymous	DLO180_GM001262	1367373	1369727	Phosphoglycerate transport system sensor protein PgtB
Chr1	1368111	C<->T	CGC<->CGT	R<->R	Synonymous	DLO180_GM001262	1367373	1369727	Phosphoglycerate transport system sensor protein PgtB
Chr1	1368189	T<->C	ACT<->ACC	T<->T	Synonymous	DLO180_GM001262	1367373	1369727	Phosphoglycerate transport system sensor protein PgtB
Chr1	1368474	G<->C	GTG<->GTC	V<->V	Synonymous	DLO180_GM001262	1367373	1369727	Phosphoglycerate transport system sensor protein PgtB
Chr1	1368477	A<->T	GTA<->GTT	V<->V	Synonymous	DLO180_GM001262	1367373	1369727	Phosphoglycerate transport system sensor protein PgtB
Chr1	1368570	C<->T	TAC<->TAT	Y<->Y	Synonymous	DLO180_GM001262	1367373	1369727	Phosphoglycerate transport system sensor protein PgtB
Chr1	1368573	G<->A	GAG<->GAA	E<->E	Synonymous	DLO180_GM001262	1367373	1369727	Phosphoglycerate transport system sensor protein PgtB
Chr1	1368867	A<->T	GAA<->GAT	E<->D	Nonsynonymous	DLO180_GM001262	1367373	1369727	Phosphoglycerate transport system sensor protein PgtB
Chr1	1368882	C<->A	ATC<->ATA	I<->I	Synonymous	DLO180_GM001262	1367373	1369727	Phosphoglycerate transport system sensor protein PgtB
Chr1	1368902	A<->C	AAG<->CAG	K<->Q	Nonsynonymous	DLO180_GM001262	1367373	1369727	Phosphoglycerate transport system sensor protein PgtB
Chr1	1368906	C<->T	GAC<->GAT	D<->D	Synonymous	DLO180_GM001262	1367373	1369727	Phosphoglycerate transport system sensor protein PgtB
Chr1	1368966	A<->G	GTA<->GTG	V<->V	Synonymous	DLO180_GM001262	1367373	1369727	Phosphoglycerate transport system sensor protein PgtB
Chr1	1369035	T<->C	AGT<->AGC	S<->S	Synonymous	DLO180_GM001262	1367373	1369727	Phosphoglycerate transport system sensor protein PgtB
Chr1	1369230	T<->C	CAT<->CAC	H<->H	Synonymous	DLO180_GM001262	1367373	1369727	Phosphoglycerate transport system sensor protein PgtB
Chr1	1369305	C<->T	GAC<->GAT	D<->D	Synonymous	DLO180_GM001262	1367373	1369727	Phosphoglycerate transport system sensor protein PgtB
Chr1	1369434	A<->C	ACA<->ACC	T<->T	Synonymous	DLO180_GM001262	1367373	1369727	Phosphoglycerate transport system sensor protein PgtB
Chr1	1369470	C<->T	GCC<->GCT	A<->A	Synonymous	DLO180_GM001262	1367373	1369727	Phosphoglycerate transport system sensor protein PgtB
Chr1	1369511	C<->T	CTG<->TTG	L<->L	Synonymous	DLO180_GM001262	1367373	1369727	Phosphoglycerate transport system sensor protein PgtB
Chr1	1369578	G<->A	GTG<->GTA	V<->V	Synonymous	DLO180_GM001262	1367373	1369727	Phosphoglycerate transport system sensor protein PgtB
Chr1	1369826	A<->G	GCA<->GCG	A<->A	Synonymous	DLO180_GM001263	1369727	1371013	Phosphoglycerate transport regulatory protein PgtC
Chr1	1369979	C<->A	CTC<->CTA	L<->L	Synonymous	DLO180_GM001263	1369727	1371013	Phosphoglycerate transport regulatory protein PgtC
Chr1	1369991	A<->G	AAA<->AAG	K<->K	Synonymous	DLO180_GM001263	1369727	1371013	Phosphoglycerate transport regulatory protein PgtC
Chr1	1370075	C<->T	CGC<->CGT	R<->R	Synonymous	DLO180_GM001263	1369727	1371013	Phosphoglycerate transport regulatory protein PgtC
Chr1	1370158	A<->C	ACC<->CCC	T<->P	Nonsynonymous	DLO180_GM001263	1369727	1371013	Phosphoglycerate transport regulatory protein PgtC
Chr1	1370159	C<->T	AGC<->AGT	S<->S	Synonymous	DLO180_GM001263	1369727	1371013	Phosphoglycerate transport regulatory protein PgtC
Chr1	1370282	C<->T	GAC<->GAT	D<->D	Synonymous	DLO180_GM001263	1369727	1371013	Phosphoglycerate transport regulatory protein PgtC
Chr1	1370318	T<->G	GCT<->GCG	A<->A	Synonymous	DLO180_GM001263	1369727	1371013	Phosphoglycerate transport regulatory protein PgtC
Chr1	1370345	G<->A	CCG<->CCA	P<->P	Synonymous	DLO180_GM001263	1369727	1371013	Phosphoglycerate transport regulatory protein PgtC
Chr1	1370348	G<->A	GGG<->GGA	G<->G	Synonymous	DLO180_GM001263	1369727	1371013	Phosphoglycerate transport regulatory protein PgtC
Chr1	1370351	T<->C	ATT<->ATC	I<->I	Synonymous	DLO180_GM001263	1369727	1371013	Phosphoglycerate transport regulatory protein PgtC
Chr1	1370375	C<->T	TAC<->TAT	Y<->Y	Synonymous	DLO180_GM001263	1369727	1371013	Phosphoglycerate transport regulatory protein PgtC
Chr1	1370504	T<->C	TCT<->TCC	S<->S	Synonymous	DLO180_GM001263	1369727	1371013	Phosphoglycerate transport regulatory protein PgtC
Chr1	1370507	A<->C	CGA<->CGC	R<->R	Synonymous	DLO180_GM001263	1369727	1371013	Phosphoglycerate transport regulatory protein PgtC
Chr1	1370516	G<->A	ACG<->ACA	T<->T	Synonymous	DLO180_GM001263	1369727	1371013	Phosphoglycerate transport regulatory protein PgtC
Chr1	1370528	T<->C	GTT<->GTC	V<->V	Synonymous	DLO180_GM001263	1369727	1371013	Phosphoglycerate transport regulatory protein PgtC
Chr1	1370546	A<->G	CCA<->CCG	P<->P	Synonymous	DLO180_GM001263	1369727	1371013	Phosphoglycerate transport regulatory protein PgtC
Chr1	1370549	C<->T	AAC<->AAT	N<->N	Synonymous	DLO180_GM001263	1369727	1371013	Phosphoglycerate transport regulatory protein PgtC
Chr1	1370552	C<->T	ACC<->ACT	T<->T	Synonymous	DLO180_GM001263	1369727	1371013	Phosphoglycerate transport regulatory protein PgtC
Chr1	1370596	A<->G	ACC<->GCC	T<->A	Nonsynonymous	DLO180_GM001263	1369727	1371013	Phosphoglycerate transport regulatory protein PgtC
Chr1	1370624	C<->T	GCC<->GCT	A<->A	Synonymous	DLO180_GM001263	1369727	1371013	Phosphoglycerate transport regulatory protein PgtC
Chr1	1370672	C<->T	TAC<->TAT	Y<->Y	Synonymous	DLO180_GM001263	1369727	1371013	Phosphoglycerate transport regulatory protein PgtC
Chr1	1370678	C<->G	TCC<->TCG	S<->S	Synonymous	DLO180_GM001263	1369727	1371013	Phosphoglycerate transport regulatory protein PgtC
Chr1	1370804	C<->T	CTC<->CTT	L<->L	Synonymous	DLO180_GM001263	1369727	1371013	Phosphoglycerate transport regulatory protein PgtC
Chr1	1370861	C<->T	TAC<->TAT	Y<->Y	Synonymous	DLO180_GM001263	1369727	1371013	Phosphoglycerate transport regulatory protein PgtC
Chr1	1371346	G<->A	GGC<->AGC	G<->S	Nonsynonymous	DLO180_GM001264	1371301	1372680	Phosphoglycerate transporter protein PgtP
Chr1	1371855	T<->C	CGT<->CGC	R<->R	Synonymous	DLO180_GM001264	1371301	1372680	Phosphoglycerate transporter protein PgtP
Chr1	1371921	G<->A	AAG<->AAA	K<->K	Synonymous	DLO180_GM001264	1371301	1372680	Phosphoglycerate transporter protein PgtP
Chr1	1372065	A<->C	GCA<->GCC	A<->A	Synonymous	DLO180_GM001264	1371301	1372680	Phosphoglycerate transporter protein PgtP
Chr1	1372207	T<->C	TTA<->CTA	L<->L	Synonymous	DLO180_GM001264	1371301	1372680	Phosphoglycerate transporter protein PgtP
Chr1	1372488	G<->A	TTG<->TTA	L<->L	Synonymous	DLO180_GM001264	1371301	1372680	Phosphoglycerate transporter protein PgtP
Chr1	1372926	C<->T	CAC<->CAT	H<->H	Synonymous	DLO180_GM001265	1372816	1374294	Pyruvate kinase (EC 2.7.1.40)
Chr1	1373182	T<->C	TTG<->CTG	L<->L	Synonymous	DLO180_GM001265	1372816	1374294	Pyruvate kinase (EC 2.7.1.40)
Chr1	1373185	T<->C	TTG<->CTG	L<->L	Synonymous	DLO180_GM001265	1372816	1374294	Pyruvate kinase (EC 2.7.1.40)
Chr1	1373310	A<->C	GGA<->GGC	G<->G	Synonymous	DLO180_GM001265	1372816	1374294	Pyruvate kinase (EC 2.7.1.40)
Chr1	1373325	G<->A	CCG<->CCA	P<->P	Synonymous	DLO180_GM001265	1372816	1374294	Pyruvate kinase (EC 2.7.1.40)
Chr1	1373370	A<->G	AAA<->AAG	K<->K	Synonymous	DLO180_GM001265	1372816	1374294	Pyruvate kinase (EC 2.7.1.40)
Chr1	1373514	G<->C	GCG<->GCC	A<->A	Synonymous	DLO180_GM001265	1372816	1374294	Pyruvate kinase (EC 2.7.1.40)
Chr1	1373559	T<->C	CGT<->CGC	R<->R	Synonymous	DLO180_GM001265	1372816	1374294	Pyruvate kinase (EC 2.7.1.40)
Chr1	1373568	G<->A	TTG<->TTA	L<->L	Synonymous	DLO180_GM001265	1372816	1374294	Pyruvate kinase (EC 2.7.1.40)
Chr1	1373604	A<->G	GTA<->GTG	V<->V	Synonymous	DLO180_GM001265	1372816	1374294	Pyruvate kinase (EC 2.7.1.40)
Chr1	1373661	C<->T	ACC<->ACT	T<->T	Synonymous	DLO180_GM001265	1372816	1374294	Pyruvate kinase (EC 2.7.1.40)
Chr1	1374045	C<->A	CCC<->CCA	P<->P	Synonymous	DLO180_GM001265	1372816	1374294	Pyruvate kinase (EC 2.7.1.40)
Chr1	1374048	T<->C	GCT<->GCC	A<->A	Synonymous	DLO180_GM001265	1372816	1374294	Pyruvate kinase (EC 2.7.1.40)
Chr1	1374051	A<->G	TTA<->TTG	L<->L	Synonymous	DLO180_GM001265	1372816	1374294	Pyruvate kinase (EC 2.7.1.40)
Chr1	1374117	C<->T	GTC<->GTT	V<->V	Synonymous	DLO180_GM001265	1372816	1374294	Pyruvate kinase (EC 2.7.1.40)
Chr1	1374195	G<->A	CAG<->CAA	Q<->Q	Synonymous	DLO180_GM001265	1372816	1374294	Pyruvate kinase (EC 2.7.1.40)
Chr1	1374201	T<->C	GAT<->GAC	D<->D	Synonymous	DLO180_GM001265	1372816	1374294	Pyruvate kinase (EC 2.7.1.40)
Chr1	1374231	T<->G	GCT<->GCG	A<->A	Synonymous	DLO180_GM001265	1372816	1374294	Pyruvate kinase (EC 2.7.1.40)
Chr1	1374258	A<->T	TCA<->TCT	S<->S	Synonymous	DLO180_GM001265	1372816	1374294	Pyruvate kinase (EC 2.7.1.40)
Chr1	1374545	C<->T	AAC<->AAT	N<->N	Synonymous	DLO180_GM001266	1374504	1375238	ABC transporter, ATP-binding protein (cluster 3, basic aa/glutamine/opines)
Chr1	1374614	T<->G	GTT<->GTG	V<->V	Synonymous	DLO180_GM001266	1374504	1375238	ABC transporter, ATP-binding protein (cluster 3, basic aa/glutamine/opines)
Chr1	1374696	T<->C	TAC<->CAC	Y<->H	Nonsynonymous	DLO180_GM001266	1374504	1375238	ABC transporter, ATP-binding protein (cluster 3, basic aa/glutamine/opines)
Chr1	1374698	C<->T	TAC<->TAT	Y<->Y	Synonymous	DLO180_GM001266	1374504	1375238	ABC transporter, ATP-binding protein (cluster 3, basic aa/glutamine/opines)
Chr1	1374728	T<->C	TCT<->TCC	S<->S	Synonymous	DLO180_GM001266	1374504	1375238	ABC transporter, ATP-binding protein (cluster 3, basic aa/glutamine/opines)
Chr1	1374734	G<->A	AAG<->AAA	K<->K	Synonymous	DLO180_GM001266	1374504	1375238	ABC transporter, ATP-binding protein (cluster 3, basic aa/glutamine/opines)
Chr1	1374761	A<->G	CAA<->CAG	Q<->Q	Synonymous	DLO180_GM001266	1374504	1375238	ABC transporter, ATP-binding protein (cluster 3, basic aa/glutamine/opines)
Chr1	1374866	T<->C	CAT<->CAC	H<->H	Synonymous	DLO180_GM001266	1374504	1375238	ABC transporter, ATP-binding protein (cluster 3, basic aa/glutamine/opines)
Chr1	1374878	C<->A	CGC<->CGA	R<->R	Synonymous	DLO180_GM001266	1374504	1375238	ABC transporter, ATP-binding protein (cluster 3, basic aa/glutamine/opines)
Chr1	1374890	A<->G	GAA<->GAG	E<->E	Synonymous	DLO180_GM001266	1374504	1375238	ABC transporter, ATP-binding protein (cluster 3, basic aa/glutamine/opines)
Chr1	1374893	A<->G	GAA<->GAG	E<->E	Synonymous	DLO180_GM001266	1374504	1375238	ABC transporter, ATP-binding protein (cluster 3, basic aa/glutamine/opines)
Chr1	1374902	C<->T	AGC<->AGT	S<->S	Synonymous	DLO180_GM001266	1374504	1375238	ABC transporter, ATP-binding protein (cluster 3, basic aa/glutamine/opines)
Chr1	1374905	A<->G	AAA<->AAG	K<->K	Synonymous	DLO180_GM001266	1374504	1375238	ABC transporter, ATP-binding protein (cluster 3, basic aa/glutamine/opines)
Chr1	1374908	C<->T	TAC<->TAT	Y<->Y	Synonymous	DLO180_GM001266	1374504	1375238	ABC transporter, ATP-binding protein (cluster 3, basic aa/glutamine/opines)
Chr1	1374911	C<->T	CCC<->CCT	P<->P	Synonymous	DLO180_GM001266	1374504	1375238	ABC transporter, ATP-binding protein (cluster 3, basic aa/glutamine/opines)
Chr1	1375151	T<->C	ATT<->ATC	I<->I	Synonymous	DLO180_GM001266	1374504	1375238	ABC transporter, ATP-binding protein (cluster 3, basic aa/glutamine/opines)
Chr1	1375171	C<->T	ACC<->ATC	T<->I	Nonsynonymous	DLO180_GM001266	1374504	1375238	ABC transporter, ATP-binding protein (cluster 3, basic aa/glutamine/opines)
Chr1	1375261	C<->T	CCC<->CCT	P<->P	Synonymous	DLO180_GM001267	1375238	1376035	ABC transporter, permease protein (cluster 3, basic aa/glutamine/opines)
Chr1	1375264	C<->G	GTC<->GTG	V<->V	Synonymous	DLO180_GM001267	1375238	1376035	ABC transporter, permease protein (cluster 3, basic aa/glutamine/opines)
Chr1	1375265	C<->T	CTT<->TTT	L<->F	Nonsynonymous	DLO180_GM001267	1375238	1376035	ABC transporter, permease protein (cluster 3, basic aa/glutamine/opines)
Chr1	1375276	G<->A	TTG<->TTA	L<->L	Synonymous	DLO180_GM001267	1375238	1376035	ABC transporter, permease protein (cluster 3, basic aa/glutamine/opines)
Chr1	1375287	T<->C	ATG<->ACG	M<->T	Nonsynonymous	DLO180_GM001267	1375238	1376035	ABC transporter, permease protein (cluster 3, basic aa/glutamine/opines)
Chr1	1375330	T<->C	GCT<->GCC	A<->A	Synonymous	DLO180_GM001267	1375238	1376035	ABC transporter, permease protein (cluster 3, basic aa/glutamine/opines)
Chr1	1375427	C<->T	CTA<->TTA	L<->L	Synonymous	DLO180_GM001267	1375238	1376035	ABC transporter, permease protein (cluster 3, basic aa/glutamine/opines)
Chr1	1375561	C<->T	CGC<->CGT	R<->R	Synonymous	DLO180_GM001267	1375238	1376035	ABC transporter, permease protein (cluster 3, basic aa/glutamine/opines)
Chr1	1375567	G<->A	ACG<->ACA	T<->T	Synonymous	DLO180_GM001267	1375238	1376035	ABC transporter, permease protein (cluster 3, basic aa/glutamine/opines)
Chr1	1375635	G<->A	AGT<->AAT	S<->N	Nonsynonymous	DLO180_GM001267	1375238	1376035	ABC transporter, permease protein (cluster 3, basic aa/glutamine/opines)
Chr1	1375636	T<->C	AGT<->AGC	S<->S	Synonymous	DLO180_GM001267	1375238	1376035	ABC transporter, permease protein (cluster 3, basic aa/glutamine/opines)
Chr1	1375909	A<->T	TCA<->TCT	S<->S	Synonymous	DLO180_GM001267	1375238	1376035	ABC transporter, permease protein (cluster 3, basic aa/glutamine/opines)
Chr1	1375927	C<->T	TTC<->TTT	F<->F	Synonymous	DLO180_GM001267	1375238	1376035	ABC transporter, permease protein (cluster 3, basic aa/glutamine/opines)
Chr1	1376449	T<->A	TCT<->TCA	S<->S	Synonymous	DLO180_GM001268	1376045	1376863	ABC transporter, substrate-binding protein (cluster 3, basic aa/glutamine/opines)
Chr1	1376509	C<->T	GGC<->GGT	G<->G	Synonymous	DLO180_GM001268	1376045	1376863	ABC transporter, substrate-binding protein (cluster 3, basic aa/glutamine/opines)
Chr1	1376563	A<->G	CAA<->CAG	Q<->Q	Synonymous	DLO180_GM001268	1376045	1376863	ABC transporter, substrate-binding protein (cluster 3, basic aa/glutamine/opines)
Chr1	1376578	A<->G	GCA<->GCG	A<->A	Synonymous	DLO180_GM001268	1376045	1376863	ABC transporter, substrate-binding protein (cluster 3, basic aa/glutamine/opines)
Chr1	1376596	G<->A	GTG<->GTA	V<->V	Synonymous	DLO180_GM001268	1376045	1376863	ABC transporter, substrate-binding protein (cluster 3, basic aa/glutamine/opines)
Chr1	1376777	A<->C	AGA<->CGA	R<->R	Synonymous	DLO180_GM001268	1376045	1376863	ABC transporter, substrate-binding protein (cluster 3, basic aa/glutamine/opines)
Chr1	1376824	G<->C	TCG<->TCC	S<->S	Synonymous	DLO180_GM001268	1376045	1376863	ABC transporter, substrate-binding protein (cluster 3, basic aa/glutamine/opines)
Chr1	1376842	C<->T	GAC<->GAT	D<->D	Synonymous	DLO180_GM001268	1376045	1376863	ABC transporter, substrate-binding protein (cluster 3, basic aa/glutamine/opines)
Chr1	1377043	G<->C	ATG<->ATC	M<->I	Start_nonsyn	DLO180_GM001269	1377041	1377865	--
Chr1	1377053	T<->G	TGT<->GGT	C<->G	Nonsynonymous	DLO180_GM001269	1377041	1377865	--
Chr1	1377081	G<->A	AGC<->AAC	S<->N	Nonsynonymous	DLO180_GM001269	1377041	1377865	--
Chr1	1377133	T<->C	TTT<->TTC	F<->F	Synonymous	DLO180_GM001269	1377041	1377865	--
Chr1	1377226	A<->G	GTA<->GTG	V<->V	Synonymous	DLO180_GM001269	1377041	1377865	--
Chr1	1377385	A<->G	TTA<->TTG	L<->L	Synonymous	DLO180_GM001269	1377041	1377865	--
Chr1	1377412	T<->C	GGT<->GGC	G<->G	Synonymous	DLO180_GM001269	1377041	1377865	--
Chr1	1377426	T<->C	CTA<->CCA	L<->P	Nonsynonymous	DLO180_GM001269	1377041	1377865	--
Chr1	1377493	C<->G	GGC<->GGG	G<->G	Synonymous	DLO180_GM001269	1377041	1377865	--
Chr1	1377535	G<->T	GGG<->GGT	G<->G	Synonymous	DLO180_GM001269	1377041	1377865	--
Chr1	1377544	C<->T	AGC<->AGT	S<->S	Synonymous	DLO180_GM001269	1377041	1377865	--
Chr1	1377592	G<->A	CGG<->CGA	R<->R	Synonymous	DLO180_GM001269	1377041	1377865	--
Chr1	1377601	A<->G	AAA<->AAG	K<->K	Synonymous	DLO180_GM001269	1377041	1377865	--
Chr1	1377619	A<->G	GCA<->GCG	A<->A	Synonymous	DLO180_GM001269	1377041	1377865	--
Chr1	1377628	A<->G	GTA<->GTG	V<->V	Synonymous	DLO180_GM001269	1377041	1377865	--
Chr1	1378065	G<->A	CCG<->CCA	P<->P	Synonymous	DLO180_GM001270	1377958	1378776	FOG: EAL domain protein
Chr1	1378149	T<->C	GAT<->GAC	D<->D	Synonymous	DLO180_GM001270	1377958	1378776	FOG: EAL domain protein
Chr1	1378332	C<->A	GGC<->GGA	G<->G	Synonymous	DLO180_GM001270	1377958	1378776	FOG: EAL domain protein
Chr1	1378599	A<->G	GCA<->GCG	A<->A	Synonymous	DLO180_GM001270	1377958	1378776	FOG: EAL domain protein
Chr1	1378632	G<->A	GTG<->GTA	V<->V	Synonymous	DLO180_GM001270	1377958	1378776	FOG: EAL domain protein
Chr1	1378668	G<->A	CAG<->CAA	Q<->Q	Synonymous	DLO180_GM001270	1377958	1378776	FOG: EAL domain protein
Chr1	1378741	G<->A	GCA<->ACA	A<->T	Nonsynonymous	DLO180_GM001270	1377958	1378776	FOG: EAL domain protein
Chr1	1378946	G<->C	AGG<->ACG	R<->T	Nonsynonymous	DLO180_GM001271	1378903	1379442	Uncharacterized S4 RNA-binding-domain protein YbcJ
Chr1	1378995	T<->C	TTG<->CTG	L<->L	Synonymous	DLO180_GM001271	1378903	1379442	Uncharacterized S4 RNA-binding-domain protein YbcJ
Chr1	1379080	T<->C	AGT<->AGC	S<->S	Synonymous	DLO180_GM001271	1378903	1379442	Uncharacterized S4 RNA-binding-domain protein YbcJ
Chr1	1379239	C<->A	CGC<->CGA	R<->R	Synonymous	DLO180_GM001271	1378903	1379442	Uncharacterized S4 RNA-binding-domain protein YbcJ
Chr1	1379544	A<->G	GTA<->GTG	V<->V	Synonymous	DLO180_GM001272	1379448	1379570	FIG01204166: hypothetical protein
Chr1	1379561	C<->T	CAA<->TAA	Q<->*	Premature_stop	DLO180_GM001272	1379448	1379570	FIG01204166: hypothetical protein
Chr1	1379855	G<->A	GTC<->ATC	V<->I	Nonsynonymous	DLO180_GM001273	1379669	1380622	hypothetical protein
Chr1	1379863	G<->A	GAG<->GAA	E<->E	Synonymous	DLO180_GM001273	1379669	1380622	hypothetical protein
Chr1	1379869	C<->A	CGC<->CGA	R<->R	Synonymous	DLO180_GM001273	1379669	1380622	hypothetical protein
Chr1	1380542	C<->T	CTG<->TTG	L<->L	Synonymous	DLO180_GM001273	1379669	1380622	hypothetical protein
Chr1	1380644	C<->T	GTC<->GTT	V<->V	Synonymous	DLO180_GM001274	1380632	1381612	Fructose repressor FruR, LacI family
Chr1	1380683	C<->T	CGC<->CGT	R<->R	Synonymous	DLO180_GM001274	1380632	1381612	Fructose repressor FruR, LacI family
Chr1	1380719	T<->C	AGT<->AGC	S<->S	Synonymous	DLO180_GM001274	1380632	1381612	Fructose repressor FruR, LacI family
Chr1	1380746	G<->T	CCG<->CCT	P<->P	Synonymous	DLO180_GM001274	1380632	1381612	Fructose repressor FruR, LacI family
Chr1	1380764	A<->G	GTA<->GTG	V<->V	Synonymous	DLO180_GM001274	1380632	1381612	Fructose repressor FruR, LacI family
Chr1	1380767	T<->A	CCT<->CCA	P<->P	Synonymous	DLO180_GM001274	1380632	1381612	Fructose repressor FruR, LacI family
Chr1	1380770	A<->G	TTA<->TTG	L<->L	Synonymous	DLO180_GM001274	1380632	1381612	Fructose repressor FruR, LacI family
Chr1	1380905	T<->C	GAT<->GAC	D<->D	Synonymous	DLO180_GM001274	1380632	1381612	Fructose repressor FruR, LacI family
Chr1	1380965	C<->T	TAC<->TAT	Y<->Y	Synonymous	DLO180_GM001274	1380632	1381612	Fructose repressor FruR, LacI family
Chr1	1381025	G<->A	GAG<->GAA	E<->E	Synonymous	DLO180_GM001274	1380632	1381612	Fructose repressor FruR, LacI family
Chr1	1381040	T<->G	CTT<->CTG	L<->L	Synonymous	DLO180_GM001274	1380632	1381612	Fructose repressor FruR, LacI family
Chr1	1381073	C<->A	AAC<->AAA	N<->K	Nonsynonymous	DLO180_GM001274	1380632	1381612	Fructose repressor FruR, LacI family
Chr1	1381151	G<->A	GAG<->GAA	E<->E	Synonymous	DLO180_GM001274	1380632	1381612	Fructose repressor FruR, LacI family
Chr1	1381250	A<->G	CTA<->CTG	L<->L	Synonymous	DLO180_GM001274	1380632	1381612	Fructose repressor FruR, LacI family
Chr1	1381448	T<->G	TCT<->TCG	S<->S	Synonymous	DLO180_GM001274	1380632	1381612	Fructose repressor FruR, LacI family
Chr1	1381487	T<->C	GTT<->GTC	V<->V	Synonymous	DLO180_GM001274	1380632	1381612	Fructose repressor FruR, LacI family
Chr1	1382138	A<->G	TTA<->TTG	L<->L	Synonymous	DLO180_GM001275	1381977	1383107	PTS system, fructose-specific IIA component (EC 2.7.1.202) / Fructose-specific phosphocarrier protein HPr
Chr1	1382165	T<->C	GGT<->GGC	G<->G	Synonymous	DLO180_GM001275	1381977	1383107	PTS system, fructose-specific IIA component (EC 2.7.1.202) / Fructose-specific phosphocarrier protein HPr
Chr1	1382223	A<->G	AAA<->GAA	K<->E	Nonsynonymous	DLO180_GM001275	1381977	1383107	PTS system, fructose-specific IIA component (EC 2.7.1.202) / Fructose-specific phosphocarrier protein HPr
Chr1	1382240	T<->G	GGT<->GGG	G<->G	Synonymous	DLO180_GM001275	1381977	1383107	PTS system, fructose-specific IIA component (EC 2.7.1.202) / Fructose-specific phosphocarrier protein HPr
Chr1	1382309	A<->G	AAA<->AAG	K<->K	Synonymous	DLO180_GM001275	1381977	1383107	PTS system, fructose-specific IIA component (EC 2.7.1.202) / Fructose-specific phosphocarrier protein HPr
Chr1	1382429	G<->C	GCG<->GCC	A<->A	Synonymous	DLO180_GM001275	1381977	1383107	PTS system, fructose-specific IIA component (EC 2.7.1.202) / Fructose-specific phosphocarrier protein HPr
Chr1	1382444	G<->A	CTG<->CTA	L<->L	Synonymous	DLO180_GM001275	1381977	1383107	PTS system, fructose-specific IIA component (EC 2.7.1.202) / Fructose-specific phosphocarrier protein HPr
Chr1	1382526	T<->C	TTT<->CTT	F<->L	Nonsynonymous	DLO180_GM001275	1381977	1383107	PTS system, fructose-specific IIA component (EC 2.7.1.202) / Fructose-specific phosphocarrier protein HPr
Chr1	1382534	G<->T	GCG<->GCT	A<->A	Synonymous	DLO180_GM001275	1381977	1383107	PTS system, fructose-specific IIA component (EC 2.7.1.202) / Fructose-specific phosphocarrier protein HPr
Chr1	1382585	C<->T	GTC<->GTT	V<->V	Synonymous	DLO180_GM001275	1381977	1383107	PTS system, fructose-specific IIA component (EC 2.7.1.202) / Fructose-specific phosphocarrier protein HPr
Chr1	1382816	A<->T	GCA<->GCT	A<->A	Synonymous	DLO180_GM001275	1381977	1383107	PTS system, fructose-specific IIA component (EC 2.7.1.202) / Fructose-specific phosphocarrier protein HPr
Chr1	1382964	G<->A	GTA<->ATA	V<->I	Nonsynonymous	DLO180_GM001275	1381977	1383107	PTS system, fructose-specific IIA component (EC 2.7.1.202) / Fructose-specific phosphocarrier protein HPr
Chr1	1383023	G<->A	TTG<->TTA	L<->L	Synonymous	DLO180_GM001275	1381977	1383107	PTS system, fructose-specific IIA component (EC 2.7.1.202) / Fructose-specific phosphocarrier protein HPr
Chr1	1383102	A<->G	AGT<->GGT	S<->G	Nonsynonymous	DLO180_GM001275	1381977	1383107	PTS system, fructose-specific IIA component (EC 2.7.1.202) / Fructose-specific phosphocarrier protein HPr
Chr1	1383187	G<->A	TCG<->TCA	S<->S	Synonymous	DLO180_GM001276	1383119	1384093	1-phosphofructokinase (EC 2.7.1.56)
Chr1	1383217	T<->C	AGT<->AGC	S<->S	Synonymous	DLO180_GM001276	1383119	1384093	1-phosphofructokinase (EC 2.7.1.57)
Chr1	1383225	A<->C	GAA<->GCA	E<->A	Nonsynonymous	DLO180_GM001276	1383119	1384093	1-phosphofructokinase (EC 2.7.1.58)
Chr1	1383275	T<->C	TTG<->CTG	L<->L	Synonymous	DLO180_GM001276	1383119	1384093	1-phosphofructokinase (EC 2.7.1.59)
Chr1	1383277	G<->A	TTG<->TTA	L<->L	Synonymous	DLO180_GM001276	1383119	1384093	1-phosphofructokinase (EC 2.7.1.60)
Chr1	1383334	G<->A	GAG<->GAA	E<->E	Synonymous	DLO180_GM001276	1383119	1384093	1-phosphofructokinase (EC 2.7.1.61)
Chr1	1383487	G<->A	GCG<->GCA	A<->A	Synonymous	DLO180_GM001276	1383119	1384093	1-phosphofructokinase (EC 2.7.1.62)
Chr1	1383505	T<->G	CTT<->CTG	L<->L	Synonymous	DLO180_GM001276	1383119	1384093	1-phosphofructokinase (EC 2.7.1.63)
Chr1	1383510	G<->A	CGC<->CAC	R<->H	Nonsynonymous	DLO180_GM001276	1383119	1384093	1-phosphofructokinase (EC 2.7.1.64)
Chr1	1383532	T<->C	TAT<->TAC	Y<->Y	Synonymous	DLO180_GM001276	1383119	1384093	1-phosphofructokinase (EC 2.7.1.65)
Chr1	1383586	A<->G	GCA<->GCG	A<->A	Synonymous	DLO180_GM001276	1383119	1384093	1-phosphofructokinase (EC 2.7.1.66)
Chr1	1383781	A<->C	ATA<->ATC	I<->I	Synonymous	DLO180_GM001276	1383119	1384093	1-phosphofructokinase (EC 2.7.1.67)
Chr1	1383787	T<->C	AAT<->AAC	N<->N	Synonymous	DLO180_GM001276	1383119	1384093	1-phosphofructokinase (EC 2.7.1.68)
Chr1	1383805	C<->T	GGC<->GGT	G<->G	Synonymous	DLO180_GM001276	1383119	1384093	1-phosphofructokinase (EC 2.7.1.69)
Chr1	1383833	G<->A	GGC<->AGC	G<->S	Nonsynonymous	DLO180_GM001276	1383119	1384093	1-phosphofructokinase (EC 2.7.1.56)
Chr1	1384192	C<->T	GCC<->GTC	A<->V	Nonsynonymous	DLO180_GM001277	1384113	1385846	PTS system, fructose-specific IIB component (EC 2.7.1.202) / PTS system, fructose-specific IIB component (EC 2.7.1.202) / PTS system, fructose-specific IIC component
Chr1	1384238	A<->T	GTA<->GTT	V<->V	Synonymous	DLO180_GM001277	1384113	1385846	PTS system, fructose-specific IIB component (EC 2.7.1.202) / PTS system, fructose-specific IIB component (EC 2.7.1.202) / PTS system, fructose-specific IIC component
Chr1	1384242	A<->G	ACT<->GCT	T<->A	Nonsynonymous	DLO180_GM001277	1384113	1385846	PTS system, fructose-specific IIB component (EC 2.7.1.202) / PTS system, fructose-specific IIB component (EC 2.7.1.202) / PTS system, fructose-specific IIC component
Chr1	1384252	T<->C	CTG<->CCG	L<->P	Nonsynonymous	DLO180_GM001277	1384113	1385846	PTS system, fructose-specific IIB component (EC 2.7.1.202) / PTS system, fructose-specific IIB component (EC 2.7.1.202) / PTS system, fructose-specific IIC component
Chr1	1384274	A<->G	GAA<->GAG	E<->E	Synonymous	DLO180_GM001277	1384113	1385846	PTS system, fructose-specific IIB component (EC 2.7.1.202) / PTS system, fructose-specific IIB component (EC 2.7.1.202) / PTS system, fructose-specific IIC component
Chr1	1384301	A<->G	GCA<->GCG	A<->A	Synonymous	DLO180_GM001277	1384113	1385846	PTS system, fructose-specific IIB component (EC 2.7.1.202) / PTS system, fructose-specific IIB component (EC 2.7.1.202) / PTS system, fructose-specific IIC component
Chr1	1384376	C<->T	GAC<->GAT	D<->D	Synonymous	DLO180_GM001277	1384113	1385846	PTS system, fructose-specific IIB component (EC 2.7.1.202) / PTS system, fructose-specific IIB component (EC 2.7.1.202) / PTS system, fructose-specific IIC component
Chr1	1384484	G<->T	GCG<->GCT	A<->A	Synonymous	DLO180_GM001277	1384113	1385846	PTS system, fructose-specific IIB component (EC 2.7.1.202) / PTS system, fructose-specific IIB component (EC 2.7.1.202) / PTS system, fructose-specific IIC component
Chr1	1384505	C<->T	GGC<->GGT	G<->G	Synonymous	DLO180_GM001277	1384113	1385846	PTS system, fructose-specific IIB component (EC 2.7.1.202) / PTS system, fructose-specific IIB component (EC 2.7.1.202) / PTS system, fructose-specific IIC component
Chr1	1384511	G<->A	GCG<->GCA	A<->A	Synonymous	DLO180_GM001277	1384113	1385846	PTS system, fructose-specific IIB component (EC 2.7.1.202) / PTS system, fructose-specific IIB component (EC 2.7.1.202) / PTS system, fructose-specific IIC component
Chr1	1384655	C<->A	GCC<->GCA	A<->A	Synonymous	DLO180_GM001277	1384113	1385846	PTS system, fructose-specific IIB component (EC 2.7.1.202) / PTS system, fructose-specific IIB component (EC 2.7.1.202) / PTS system, fructose-specific IIC component
Chr1	1384769	A<->C	GCA<->GCC	A<->A	Synonymous	DLO180_GM001277	1384113	1385846	PTS system, fructose-specific IIB component (EC 2.7.1.202) / PTS system, fructose-specific IIB component (EC 2.7.1.202) / PTS system, fructose-specific IIC component
Chr1	1384770	G<->A	GCG<->ACG	A<->T	Nonsynonymous	DLO180_GM001277	1384113	1385846	PTS system, fructose-specific IIB component (EC 2.7.1.202) / PTS system, fructose-specific IIB component (EC 2.7.1.202) / PTS system, fructose-specific IIC component
Chr1	1384791	G<->T	GCT<->TCT	A<->S	Nonsynonymous	DLO180_GM001277	1384113	1385846	PTS system, fructose-specific IIB component (EC 2.7.1.202) / PTS system, fructose-specific IIB component (EC 2.7.1.202) / PTS system, fructose-specific IIC component
Chr1	1384842	T<->C	TTA<->CTA	L<->L	Synonymous	DLO180_GM001277	1384113	1385846	PTS system, fructose-specific IIB component (EC 2.7.1.202) / PTS system, fructose-specific IIB component (EC 2.7.1.202) / PTS system, fructose-specific IIC component
Chr1	1384853	T<->G	GGT<->GGG	G<->G	Synonymous	DLO180_GM001277	1384113	1385846	PTS system, fructose-specific IIB component (EC 2.7.1.202) / PTS system, fructose-specific IIB component (EC 2.7.1.202) / PTS system, fructose-specific IIC component
Chr1	1384880	T<->C	GTT<->GTC	V<->V	Synonymous	DLO180_GM001277	1384113	1385846	PTS system, fructose-specific IIB component (EC 2.7.1.202) / PTS system, fructose-specific IIB component (EC 2.7.1.202) / PTS system, fructose-specific IIC component
Chr1	1384907	A<->G	TCA<->TCG	S<->S	Synonymous	DLO180_GM001277	1384113	1385846	PTS system, fructose-specific IIB component (EC 2.7.1.202) / PTS system, fructose-specific IIB component (EC 2.7.1.202) / PTS system, fructose-specific IIC component
Chr1	1384928	A<->G	GCA<->GCG	A<->A	Synonymous	DLO180_GM001277	1384113	1385846	PTS system, fructose-specific IIB component (EC 2.7.1.202) / PTS system, fructose-specific IIB component (EC 2.7.1.202) / PTS system, fructose-specific IIC component
Chr1	1384943	T<->C	GGT<->GGC	G<->G	Synonymous	DLO180_GM001277	1384113	1385846	PTS system, fructose-specific IIB component (EC 2.7.1.202) / PTS system, fructose-specific IIB component (EC 2.7.1.202) / PTS system, fructose-specific IIC component
Chr1	1384955	A<->C	GCA<->GCC	A<->A	Synonymous	DLO180_GM001277	1384113	1385846	PTS system, fructose-specific IIB component (EC 2.7.1.202) / PTS system, fructose-specific IIB component (EC 2.7.1.202) / PTS system, fructose-specific IIC component
Chr1	1384979	C<->A	GGC<->GGA	G<->G	Synonymous	DLO180_GM001277	1384113	1385846	PTS system, fructose-specific IIB component (EC 2.7.1.202) / PTS system, fructose-specific IIB component (EC 2.7.1.202) / PTS system, fructose-specific IIC component
Chr1	1385270	G<->T	GTG<->GTT	V<->V	Synonymous	DLO180_GM001277	1384113	1385846	PTS system, fructose-specific IIB component (EC 2.7.1.202) / PTS system, fructose-specific IIB component (EC 2.7.1.202) / PTS system, fructose-specific IIC component
Chr1	1385381	G<->A	CCG<->CCA	P<->P	Synonymous	DLO180_GM001277	1384113	1385846	PTS system, fructose-specific IIB component (EC 2.7.1.202) / PTS system, fructose-specific IIB component (EC 2.7.1.202) / PTS system, fructose-specific IIC component
Chr1	1385504	A<->T	CTA<->CTT	L<->L	Synonymous	DLO180_GM001277	1384113	1385846	PTS system, fructose-specific IIB component (EC 2.7.1.202) / PTS system, fructose-specific IIB component (EC 2.7.1.202) / PTS system, fructose-specific IIC component
Chr1	1385527	A<->G	AAC<->AGC	N<->S	Nonsynonymous	DLO180_GM001277	1384113	1385846	PTS system, fructose-specific IIB component (EC 2.7.1.202) / PTS system, fructose-specific IIB component (EC 2.7.1.202) / PTS system, fructose-specific IIC component
Chr1	1385559	C<->T	CTA<->TTA	L<->L	Synonymous	DLO180_GM001277	1384113	1385846	PTS system, fructose-specific IIB component (EC 2.7.1.202) / PTS system, fructose-specific IIB component (EC 2.7.1.202) / PTS system, fructose-specific IIC component
Chr1	1385565	C<->T	CTG<->TTG	L<->L	Synonymous	DLO180_GM001277	1384113	1385846	PTS system, fructose-specific IIB component (EC 2.7.1.202) / PTS system, fructose-specific IIB component (EC 2.7.1.202) / PTS system, fructose-specific IIC component
Chr1	1385732	A<->T	GCA<->GCT	A<->A	Synonymous	DLO180_GM001277	1384113	1385846	PTS system, fructose-specific IIB component (EC 2.7.1.202) / PTS system, fructose-specific IIB component (EC 2.7.1.202) / PTS system, fructose-specific IIC component
Chr1	1385777	G<->T	ACG<->ACT	T<->T	Synonymous	DLO180_GM001277	1384113	1385846	PTS system, fructose-specific IIB component (EC 2.7.1.202) / PTS system, fructose-specific IIB component (EC 2.7.1.202) / PTS system, fructose-specific IIC component
Chr1	1386242	C<->T	GGC<->GGT	G<->G	Synonymous	DLO180_GM001278	1386156	1386731	Membrane protein
Chr1	1386581	C<->A	GCC<->GCA	A<->A	Synonymous	DLO180_GM001278	1386156	1386731	Membrane protein
Chr1	1387154	T<->C	TTT<->TTC	F<->F	Synonymous	DLO180_GM001279	1386800	1389859	Acriflavin resistance protein
Chr1	1387226	A<->G	TTA<->TTG	L<->L	Synonymous	DLO180_GM001279	1386800	1389859	Acriflavin resistance protein
Chr1	1387249	T<->C	TTG<->CTG	L<->L	Synonymous	DLO180_GM001279	1386800	1389859	Acriflavin resistance protein
Chr1	1387358	T<->G	GTT<->GTG	V<->V	Synonymous	DLO180_GM001279	1386800	1389859	Acriflavin resistance protein
Chr1	1387430	T<->G	ACT<->ACG	T<->T	Synonymous	DLO180_GM001279	1386800	1389859	Acriflavin resistance protein
Chr1	1387439	C<->T	CGC<->CGT	R<->R	Synonymous	DLO180_GM001279	1386800	1389859	Acriflavin resistance protein
Chr1	1387580	A<->G	GCA<->GCG	A<->A	Synonymous	DLO180_GM001279	1386800	1389859	Acriflavin resistance protein
Chr1	1387712	C<->T	TCC<->TCT	S<->S	Synonymous	DLO180_GM001279	1386800	1389859	Acriflavin resistance protein
Chr1	1387790	T<->C	CAT<->CAC	H<->H	Synonymous	DLO180_GM001279	1386800	1389859	Acriflavin resistance protein
Chr1	1387825	C<->A	CGA<->AGA	R<->R	Synonymous	DLO180_GM001279	1386800	1389859	Acriflavin resistance protein
Chr1	1387883	C<->T	GGC<->GGT	G<->G	Synonymous	DLO180_GM001279	1386800	1389859	Acriflavin resistance protein
Chr1	1387910	G<->A	ACG<->ACA	T<->T	Synonymous	DLO180_GM001279	1386800	1389859	Acriflavin resistance protein
Chr1	1388056	C<->T	CTA<->TTA	L<->L	Synonymous	DLO180_GM001279	1386800	1389859	Acriflavin resistance protein
Chr1	1388498	A<->G	CAA<->CAG	Q<->Q	Synonymous	DLO180_GM001279	1386800	1389859	Acriflavin resistance protein
Chr1	1388507	T<->C	GGT<->GGC	G<->G	Synonymous	DLO180_GM001279	1386800	1389859	Acriflavin resistance protein
Chr1	1388603	T<->C	CGT<->CGC	R<->R	Synonymous	DLO180_GM001279	1386800	1389859	Acriflavin resistance protein
Chr1	1388636	C<->T	GTC<->GTT	V<->V	Synonymous	DLO180_GM001279	1386800	1389859	Acriflavin resistance protein
Chr1	1388672	A<->G	GCA<->GCG	A<->A	Synonymous	DLO180_GM001279	1386800	1389859	Acriflavin resistance protein
Chr1	1388873	A<->C	GTA<->GTC	V<->V	Synonymous	DLO180_GM001279	1386800	1389859	Acriflavin resistance protein
Chr1	1388876	A<->G	GAA<->GAG	E<->E	Synonymous	DLO180_GM001279	1386800	1389859	Acriflavin resistance protein
Chr1	1388963	C<->T	GGC<->GGT	G<->G	Synonymous	DLO180_GM001279	1386800	1389859	Acriflavin resistance protein
Chr1	1388972	G<->A	GTG<->GTA	V<->V	Synonymous	DLO180_GM001279	1386800	1389859	Acriflavin resistance protein
Chr1	1389047	T<->G	CCT<->CCG	P<->P	Synonymous	DLO180_GM001279	1386800	1389859	Acriflavin resistance protein
Chr1	1389128	T<->G	CTT<->CTG	L<->L	Synonymous	DLO180_GM001279	1386800	1389859	Acriflavin resistance protein
Chr1	1389218	A<->G	GTA<->GTG	V<->V	Synonymous	DLO180_GM001279	1386800	1389859	Acriflavin resistance protein
Chr1	1389224	C<->T	AAC<->AAT	N<->N	Synonymous	DLO180_GM001279	1386800	1389859	Acriflavin resistance protein
Chr1	1389227	A<->G	CAA<->CAG	Q<->Q	Synonymous	DLO180_GM001279	1386800	1389859	Acriflavin resistance protein
Chr1	1389242	C<->T	GGC<->GGT	G<->G	Synonymous	DLO180_GM001279	1386800	1389859	Acriflavin resistance protein
Chr1	1389275	A<->G	GCA<->GCG	A<->A	Synonymous	DLO180_GM001279	1386800	1389859	Acriflavin resistance protein
Chr1	1389307	C<->T	CTG<->TTG	L<->L	Synonymous	DLO180_GM001279	1386800	1389859	Acriflavin resistance protein
Chr1	1389320	C<->T	GAC<->GAT	D<->D	Synonymous	DLO180_GM001279	1386800	1389859	Acriflavin resistance protein
Chr1	1389326	A<->T	GCA<->GCT	A<->A	Synonymous	DLO180_GM001279	1386800	1389859	Acriflavin resistance protein
Chr1	1389368	T<->C	CGT<->CGC	R<->R	Synonymous	DLO180_GM001279	1386800	1389859	Acriflavin resistance protein
Chr1	1389482	G<->T	GTG<->GTT	V<->V	Synonymous	DLO180_GM001279	1386800	1389859	Acriflavin resistance protein
Chr1	1389605	G<->A	TCG<->TCA	S<->S	Synonymous	DLO180_GM001279	1386800	1389859	Acriflavin resistance protein
Chr1	1389635	A<->G	CCA<->CCG	P<->P	Synonymous	DLO180_GM001279	1386800	1389859	Acriflavin resistance protein
Chr1	1389662	T<->G	CCT<->CCG	P<->P	Synonymous	DLO180_GM001279	1386800	1389859	Acriflavin resistance protein
Chr1	1389686	G<->A	GAG<->GAA	E<->E	Synonymous	DLO180_GM001279	1386800	1389859	Acriflavin resistance protein
Chr1	1389698	A<->G	GCA<->GCG	A<->A	Synonymous	DLO180_GM001279	1386800	1389859	Acriflavin resistance protein
Chr1	1389704	T<->A	CCT<->CCA	P<->P	Synonymous	DLO180_GM001279	1386800	1389859	Acriflavin resistance protein
Chr1	1389728	T<->C	GAT<->GAC	D<->D	Synonymous	DLO180_GM001279	1386800	1389859	Acriflavin resistance protein
Chr1	1389764	A<->T	CTA<->CTT	L<->L	Synonymous	DLO180_GM001279	1386800	1389859	Acriflavin resistance protein
Chr1	1389910	A<->G	CTA<->CTG	L<->L	Synonymous	DLO180_GM001280	1389859	1390920	Membrane-fusion protein
Chr1	1390018	T<->C	AAT<->AAC	N<->N	Synonymous	DLO180_GM001280	1389859	1390920	Membrane-fusion protein
Chr1	1390255	G<->A	CCG<->CCA	P<->P	Synonymous	DLO180_GM001280	1389859	1390920	Membrane-fusion protein
Chr1	1390294	T<->C	AAT<->AAC	N<->N	Synonymous	DLO180_GM001280	1389859	1390920	Membrane-fusion protein
Chr1	1390338	C<->T	CTG<->TTG	L<->L	Synonymous	DLO180_GM001280	1389859	1390920	Membrane-fusion protein
Chr1	1390345	C<->T	CGC<->CGT	R<->R	Synonymous	DLO180_GM001280	1389859	1390920	Membrane-fusion protein
Chr1	1390480	T<->C	ACT<->ACC	T<->T	Synonymous	DLO180_GM001280	1389859	1390920	Membrane-fusion protein
Chr1	1390645	C<->T	AGC<->AGT	S<->S	Synonymous	DLO180_GM001280	1389859	1390920	Membrane-fusion protein
Chr1	1390672	A<->G	GGA<->GGG	G<->G	Synonymous	DLO180_GM001280	1389859	1390920	Membrane-fusion protein
Chr1	1390762	C<->T	GTC<->GTT	V<->V	Synonymous	DLO180_GM001280	1389859	1390920	Membrane-fusion protein
Chr1	1390780	C<->A	CGC<->CGA	R<->R	Synonymous	DLO180_GM001280	1389859	1390920	Membrane-fusion protein
Chr1	1390801	T<->G	GCT<->GCG	A<->A	Synonymous	DLO180_GM001280	1389859	1390920	Membrane-fusion protein
Chr1	1390816	C<->T	ACC<->ACT	T<->T	Synonymous	DLO180_GM001280	1389859	1390920	Membrane-fusion protein
Chr1	1390841	C<->G	GCC<->GGC	A<->G	Nonsynonymous	DLO180_GM001280	1389859	1390920	Membrane-fusion protein
Chr1	1390864	T<->C	TGT<->TGC	C<->C	Synonymous	DLO180_GM001280	1389859	1390920	Membrane-fusion protein
Chr1	1391028	C<->T	GGC<->GGT	G<->G	Synonymous	DLO180_GM001281	1390920	1392005	--
Chr1	1391055	A<->G	AAA<->AAG	K<->K	Synonymous	DLO180_GM001281	1390920	1392005	--
Chr1	1391125	C<->T	GCT<->GTT	A<->V	Nonsynonymous	DLO180_GM001281	1390920	1392005	--
Chr1	1391676	A<->G	TTA<->TTG	L<->L	Synonymous	DLO180_GM001281	1390920	1392005	--
Chr1	1391682	G<->A	TTG<->TTA	L<->L	Synonymous	DLO180_GM001281	1390920	1392005	--
Chr1	1391752	T<->A	CTG<->CAG	L<->Q	Nonsynonymous	DLO180_GM001281	1390920	1392005	--
Chr1	1391910	A<->G	AAA<->AAG	K<->K	Synonymous	DLO180_GM001281	1390920	1392005	--
Chr1	1391953	C<->T	GCG<->GTG	A<->V	Nonsynonymous	DLO180_GM001281	1390920	1392005	--
Chr1	1392494	A<->G	CCA<->CCG	P<->P	Synonymous	DLO180_GM001282	1392156	1392881	Transcriptional regulator, AcrR family
Chr1	1392497	A<->G	GTA<->GTG	V<->V	Synonymous	DLO180_GM001282	1392156	1392881	Transcriptional regulator, AcrR family
Chr1	1392552	C<->T	CTA<->TTA	L<->L	Synonymous	DLO180_GM001282	1392156	1392881	Transcriptional regulator, AcrR family
Chr1	1392599	T<->G	GCT<->GCG	A<->A	Synonymous	DLO180_GM001282	1392156	1392881	Transcriptional regulator, AcrR family
Chr1	1392614	A<->G	GAA<->GAG	E<->E	Synonymous	DLO180_GM001282	1392156	1392881	Transcriptional regulator, AcrR family
Chr1	1392680	T<->A	GCT<->GCA	A<->A	Synonymous	DLO180_GM001282	1392156	1392881	Transcriptional regulator, AcrR family
Chr1	1393190	T<->C	GGT<->GGC	G<->G	Synonymous	DLO180_GM001283	1392953	1394083	--
Chr1	1393214	A<->G	GCA<->GCG	A<->A	Synonymous	DLO180_GM001283	1392953	1394083	--
Chr1	1393277	G<->A	GAG<->GAA	E<->E	Synonymous	DLO180_GM001283	1392953	1394083	--
Chr1	1393280	T<->C	GGT<->GGC	G<->G	Synonymous	DLO180_GM001283	1392953	1394083	--
Chr1	1393351	C<->T	CTA<->TTA	L<->L	Synonymous	DLO180_GM001283	1392953	1394083	--
Chr1	1393400	G<->T	GCG<->GCT	A<->A	Synonymous	DLO180_GM001283	1392953	1394083	--
Chr1	1393427	A<->G	GAA<->GAG	E<->E	Synonymous	DLO180_GM001283	1392953	1394083	--
Chr1	1393433	G<->A	GCG<->GCA	A<->A	Synonymous	DLO180_GM001283	1392953	1394083	--
Chr1	1393436	T<->C	ACT<->ACC	T<->T	Synonymous	DLO180_GM001283	1392953	1394083	--
Chr1	1393445	C<->T	CGC<->CGT	R<->R	Synonymous	DLO180_GM001283	1392953	1394083	--
Chr1	1393453	T<->C	TTA<->CTA	L<->L	Synonymous	DLO180_GM001283	1392953	1394083	--
Chr1	1393568	G<->A	CTG<->CTA	L<->L	Synonymous	DLO180_GM001283	1392953	1394083	--
Chr1	1393579	G<->A	GCA<->ACA	A<->T	Nonsynonymous	DLO180_GM001283	1392953	1394083	--
Chr1	1393607	A<->G	ACA<->ACG	T<->T	Synonymous	DLO180_GM001283	1392953	1394083	--
Chr1	1393631	G<->T	GCG<->GCT	A<->A	Synonymous	DLO180_GM001283	1392953	1394083	--
Chr1	1393634	G<->T	CTG<->CTT	L<->L	Synonymous	DLO180_GM001283	1392953	1394083	--
Chr1	1393637	T<->G	CTT<->CTG	L<->L	Synonymous	DLO180_GM001283	1392953	1394083	--
Chr1	1393649	A<->G	GAA<->GAG	E<->E	Synonymous	DLO180_GM001283	1392953	1394083	--
Chr1	1393684	C<->A	CAT<->AAT	H<->N	Nonsynonymous	DLO180_GM001283	1392953	1394083	--
Chr1	1393721	A<->T	GCA<->GCT	A<->A	Synonymous	DLO180_GM001283	1392953	1394083	--
Chr1	1393751	A<->G	TTA<->TTG	L<->L	Synonymous	DLO180_GM001283	1392953	1394083	--
Chr1	1393820	C<->T	GGC<->GGT	G<->G	Synonymous	DLO180_GM001283	1392953	1394083	--
Chr1	1394385	T<->C	TTG<->CTG	L<->L	Synonymous	DLO180_GM001284	1394332	1394955	Transcriptional regulator, Xre family
Chr1	1394392	A<->G	GGA<->GGG	G<->G	Synonymous	DLO180_GM001284	1394332	1394955	Transcriptional regulator, Xre family
Chr1	1394446	C<->T	TAC<->TAT	Y<->Y	Synonymous	DLO180_GM001284	1394332	1394955	Transcriptional regulator, Xre family
Chr1	1394596	T<->C	CTT<->CTC	L<->L	Synonymous	DLO180_GM001284	1394332	1394955	Transcriptional regulator, Xre family
Chr1	1394617	G<->A	CAG<->CAA	Q<->Q	Synonymous	DLO180_GM001284	1394332	1394955	Transcriptional regulator, Xre family
Chr1	1394689	G<->T	CCG<->CCT	P<->P	Synonymous	DLO180_GM001284	1394332	1394955	Transcriptional regulator, Xre family
Chr1	1394743	C<->A	GCC<->GCA	A<->A	Synonymous	DLO180_GM001284	1394332	1394955	Transcriptional regulator, Xre family
Chr1	1395672	C<->A	GCC<->GCA	A<->A	Synonymous	DLO180_GM001285	1395331	1396626	Serine hydroxymethyltransferase (EC 2.1.2.1)
Chr1	1395687	T<->A	CTT<->CTA	L<->L	Synonymous	DLO180_GM001285	1395331	1396626	Serine hydroxymethyltransferase (EC 2.1.2.1)
Chr1	1395714	T<->C	GGT<->GGC	G<->G	Synonymous	DLO180_GM001285	1395331	1396626	Serine hydroxymethyltransferase (EC 2.1.2.1)
Chr1	1395726	T<->C	GAT<->GAC	D<->D	Synonymous	DLO180_GM001285	1395331	1396626	Serine hydroxymethyltransferase (EC 2.1.2.1)
Chr1	1395750	C<->T	GGC<->GGT	G<->G	Synonymous	DLO180_GM001285	1395331	1396626	Serine hydroxymethyltransferase (EC 2.1.2.1)
Chr1	1395774	A<->G	AAA<->AAG	K<->K	Synonymous	DLO180_GM001285	1395331	1396626	Serine hydroxymethyltransferase (EC 2.1.2.1)
Chr1	1395837	T<->G	GTT<->GTG	V<->V	Synonymous	DLO180_GM001285	1395331	1396626	Serine hydroxymethyltransferase (EC 2.1.2.1)
Chr1	1396137	G<->A	CTG<->CTA	L<->L	Synonymous	DLO180_GM001285	1395331	1396626	Serine hydroxymethyltransferase (EC 2.1.2.1)
Chr1	1396167	T<->C	GCT<->GCC	A<->A	Synonymous	DLO180_GM001285	1395331	1396626	Serine hydroxymethyltransferase (EC 2.1.2.1)
Chr1	1396188	C<->T	GGC<->GGT	G<->G	Synonymous	DLO180_GM001285	1395331	1396626	Serine hydroxymethyltransferase (EC 2.1.2.1)
Chr1	1396194	T<->A	GCT<->GCA	A<->A	Synonymous	DLO180_GM001285	1395331	1396626	Serine hydroxymethyltransferase (EC 2.1.2.1)
Chr1	1396290	C<->T	ACC<->ACT	T<->T	Synonymous	DLO180_GM001285	1395331	1396626	Serine hydroxymethyltransferase (EC 2.1.2.1)
Chr1	1396903	G<->A	GTT<->ATT	V<->I	Nonsynonymous	DLO180_GM001286	1396678	1397058	Glycine cleavage system H protein
Chr1	1397046	C<->T	ATC<->ATT	I<->I	Synonymous	DLO180_GM001286	1396678	1397058	Glycine cleavage system H protein
Chr1	1397394	A<->G	ACG<->GCG	T<->A	Nonsynonymous	DLO180_GM001287	1397187	1400051	Glycine dehydrogenase [decarboxylating] (glycine cleavage system P protein) (EC 1.4.4.2)
Chr1	1397412	A<->G	AAA<->GAA	K<->E	Nonsynonymous	DLO180_GM001287	1397187	1400051	Glycine dehydrogenase [decarboxylating] (glycine cleavage system P protein) (EC 1.4.4.2)
Chr1	1397493	C<->T	CTA<->TTA	L<->L	Synonymous	DLO180_GM001287	1397187	1400051	Glycine dehydrogenase [decarboxylating] (glycine cleavage system P protein) (EC 1.4.4.2)
Chr1	1397615	T<->A	GCT<->GCA	A<->A	Synonymous	DLO180_GM001287	1397187	1400051	Glycine dehydrogenase [decarboxylating] (glycine cleavage system P protein) (EC 1.4.4.2)
Chr1	1397690	G<->A	AAG<->AAA	K<->K	Synonymous	DLO180_GM001287	1397187	1400051	Glycine dehydrogenase [decarboxylating] (glycine cleavage system P protein) (EC 1.4.4.2)
Chr1	1397717	C<->T	GAC<->GAT	D<->D	Synonymous	DLO180_GM001287	1397187	1400051	Glycine dehydrogenase [decarboxylating] (glycine cleavage system P protein) (EC 1.4.4.2)
Chr1	1397723	T<->C	CAT<->CAC	H<->H	Synonymous	DLO180_GM001287	1397187	1400051	Glycine dehydrogenase [decarboxylating] (glycine cleavage system P protein) (EC 1.4.4.2)
Chr1	1397756	T<->A	GCT<->GCA	A<->A	Synonymous	DLO180_GM001287	1397187	1400051	Glycine dehydrogenase [decarboxylating] (glycine cleavage system P protein) (EC 1.4.4.2)
Chr1	1397888	A<->G	GCA<->GCG	A<->A	Synonymous	DLO180_GM001287	1397187	1400051	Glycine dehydrogenase [decarboxylating] (glycine cleavage system P protein) (EC 1.4.4.2)
Chr1	1397903	G<->C	ACG<->ACC	T<->T	Synonymous	DLO180_GM001287	1397187	1400051	Glycine dehydrogenase [decarboxylating] (glycine cleavage system P protein) (EC 1.4.4.2)
Chr1	1397909	T<->C	GTT<->GTC	V<->V	Synonymous	DLO180_GM001287	1397187	1400051	Glycine dehydrogenase [decarboxylating] (glycine cleavage system P protein) (EC 1.4.4.2)
Chr1	1397948	A<->G	AAA<->AAG	K<->K	Synonymous	DLO180_GM001287	1397187	1400051	Glycine dehydrogenase [decarboxylating] (glycine cleavage system P protein) (EC 1.4.4.2)
Chr1	1398005	A<->G	GTA<->GTG	V<->V	Synonymous	DLO180_GM001287	1397187	1400051	Glycine dehydrogenase [decarboxylating] (glycine cleavage system P protein) (EC 1.4.4.2)
Chr1	1398059	T<->C	CAT<->CAC	H<->H	Synonymous	DLO180_GM001287	1397187	1400051	Glycine dehydrogenase [decarboxylating] (glycine cleavage system P protein) (EC 1.4.4.2)
Chr1	1398161	T<->C	CGT<->CGC	R<->R	Synonymous	DLO180_GM001287	1397187	1400051	Glycine dehydrogenase [decarboxylating] (glycine cleavage system P protein) (EC 1.4.4.2)
Chr1	1398201	C<->T	CTA<->TTA	L<->L	Synonymous	DLO180_GM001287	1397187	1400051	Glycine dehydrogenase [decarboxylating] (glycine cleavage system P protein) (EC 1.4.4.2)
Chr1	1398242	A<->T	GCA<->GCT	A<->A	Synonymous	DLO180_GM001287	1397187	1400051	Glycine dehydrogenase [decarboxylating] (glycine cleavage system P protein) (EC 1.4.4.2)
Chr1	1398303	T<->C	TTA<->CTA	L<->L	Synonymous	DLO180_GM001287	1397187	1400051	Glycine dehydrogenase [decarboxylating] (glycine cleavage system P protein) (EC 1.4.4.2)
Chr1	1398326	T<->G	CTT<->CTG	L<->L	Synonymous	DLO180_GM001287	1397187	1400051	Glycine dehydrogenase [decarboxylating] (glycine cleavage system P protein) (EC 1.4.4.2)
Chr1	1398362	C<->T	AAC<->AAT	N<->N	Synonymous	DLO180_GM001287	1397187	1400051	Glycine dehydrogenase [decarboxylating] (glycine cleavage system P protein) (EC 1.4.4.2)
Chr1	1398390	G<->A	GCA<->ACA	A<->T	Nonsynonymous	DLO180_GM001287	1397187	1400051	Glycine dehydrogenase [decarboxylating] (glycine cleavage system P protein) (EC 1.4.4.2)
Chr1	1398391	C<->A	GCA<->GAA	A<->E	Nonsynonymous	DLO180_GM001287	1397187	1400051	Glycine dehydrogenase [decarboxylating] (glycine cleavage system P protein) (EC 1.4.4.2)
Chr1	1398424	C<->T	GCC<->GTC	A<->V	Nonsynonymous	DLO180_GM001287	1397187	1400051	Glycine dehydrogenase [decarboxylating] (glycine cleavage system P protein) (EC 1.4.4.2)
Chr1	1398455	C<->T	GAC<->GAT	D<->D	Synonymous	DLO180_GM001287	1397187	1400051	Glycine dehydrogenase [decarboxylating] (glycine cleavage system P protein) (EC 1.4.4.2)
Chr1	1398476	C<->T	GAC<->GAT	D<->D	Synonymous	DLO180_GM001287	1397187	1400051	Glycine dehydrogenase [decarboxylating] (glycine cleavage system P protein) (EC 1.4.4.2)
Chr1	1398485	T<->A	GCT<->GCA	A<->A	Synonymous	DLO180_GM001287	1397187	1400051	Glycine dehydrogenase [decarboxylating] (glycine cleavage system P protein) (EC 1.4.4.2)
Chr1	1398486	T<->C	TTG<->CTG	L<->L	Synonymous	DLO180_GM001287	1397187	1400051	Glycine dehydrogenase [decarboxylating] (glycine cleavage system P protein) (EC 1.4.4.2)
Chr1	1398491	T<->C	TTT<->TTC	F<->F	Synonymous	DLO180_GM001287	1397187	1400051	Glycine dehydrogenase [decarboxylating] (glycine cleavage system P protein) (EC 1.4.4.2)
Chr1	1398494	T<->C	GCT<->GCC	A<->A	Synonymous	DLO180_GM001287	1397187	1400051	Glycine dehydrogenase [decarboxylating] (glycine cleavage system P protein) (EC 1.4.4.2)
Chr1	1398519	A<->G	ACC<->GCC	T<->A	Nonsynonymous	DLO180_GM001287	1397187	1400051	Glycine dehydrogenase [decarboxylating] (glycine cleavage system P protein) (EC 1.4.4.2)
Chr1	1398522	A<->G	ACA<->GCA	T<->A	Nonsynonymous	DLO180_GM001287	1397187	1400051	Glycine dehydrogenase [decarboxylating] (glycine cleavage system P protein) (EC 1.4.4.2)
Chr1	1398530	T<->A	TCT<->TCA	S<->S	Synonymous	DLO180_GM001287	1397187	1400051	Glycine dehydrogenase [decarboxylating] (glycine cleavage system P protein) (EC 1.4.4.2)
Chr1	1398539	C<->T	ATC<->ATT	I<->I	Synonymous	DLO180_GM001287	1397187	1400051	Glycine dehydrogenase [decarboxylating] (glycine cleavage system P protein) (EC 1.4.4.2)
Chr1	1398599	A<->G	ACA<->ACG	T<->T	Synonymous	DLO180_GM001287	1397187	1400051	Glycine dehydrogenase [decarboxylating] (glycine cleavage system P protein) (EC 1.4.4.2)
Chr1	1398626	C<->T	AGC<->AGT	S<->S	Synonymous	DLO180_GM001287	1397187	1400051	Glycine dehydrogenase [decarboxylating] (glycine cleavage system P protein) (EC 1.4.4.2)
Chr1	1398632	G<->A	ACG<->ACA	T<->T	Synonymous	DLO180_GM001287	1397187	1400051	Glycine dehydrogenase [decarboxylating] (glycine cleavage system P protein) (EC 1.4.4.2)
Chr1	1398635	G<->A	CAG<->CAA	Q<->Q	Synonymous	DLO180_GM001287	1397187	1400051	Glycine dehydrogenase [decarboxylating] (glycine cleavage system P protein) (EC 1.4.4.2)
Chr1	1398689	C<->T	GGC<->GGT	G<->G	Synonymous	DLO180_GM001287	1397187	1400051	Glycine dehydrogenase [decarboxylating] (glycine cleavage system P protein) (EC 1.4.4.2)
Chr1	1398695	C<->T	ATC<->ATT	I<->I	Synonymous	DLO180_GM001287	1397187	1400051	Glycine dehydrogenase [decarboxylating] (glycine cleavage system P protein) (EC 1.4.4.2)
Chr1	1398737	A<->G	GAA<->GAG	E<->E	Synonymous	DLO180_GM001287	1397187	1400051	Glycine dehydrogenase [decarboxylating] (glycine cleavage system P protein) (EC 1.4.4.2)
Chr1	1398782	T<->C	TTT<->TTC	F<->F	Synonymous	DLO180_GM001287	1397187	1400051	Glycine dehydrogenase [decarboxylating] (glycine cleavage system P protein) (EC 1.4.4.2)
Chr1	1398887	T<->C	TCT<->TCC	S<->S	Synonymous	DLO180_GM001287	1397187	1400051	Glycine dehydrogenase [decarboxylating] (glycine cleavage system P protein) (EC 1.4.4.2)
Chr1	1398896	G<->T	TCG<->TCT	S<->S	Synonymous	DLO180_GM001287	1397187	1400051	Glycine dehydrogenase [decarboxylating] (glycine cleavage system P protein) (EC 1.4.4.2)
Chr1	1398911	T<->C	GGT<->GGC	G<->G	Synonymous	DLO180_GM001287	1397187	1400051	Glycine dehydrogenase [decarboxylating] (glycine cleavage system P protein) (EC 1.4.4.2)
Chr1	1398959	A<->C	CGA<->CGC	R<->R	Synonymous	DLO180_GM001287	1397187	1400051	Glycine dehydrogenase [decarboxylating] (glycine cleavage system P protein) (EC 1.4.4.2)
Chr1	1399076	C<->T	GAC<->GAT	D<->D	Synonymous	DLO180_GM001287	1397187	1400051	Glycine dehydrogenase [decarboxylating] (glycine cleavage system P protein) (EC 1.4.4.2)
Chr1	1399104	G<->A	GAC<->AAC	D<->N	Nonsynonymous	DLO180_GM001287	1397187	1400051	Glycine dehydrogenase [decarboxylating] (glycine cleavage system P protein) (EC 1.4.4.2)
Chr1	1399193	C<->A	GCC<->GCA	A<->A	Synonymous	DLO180_GM001287	1397187	1400051	Glycine dehydrogenase [decarboxylating] (glycine cleavage system P protein) (EC 1.4.4.2)
Chr1	1399250	A<->G	ACA<->ACG	T<->T	Synonymous	DLO180_GM001287	1397187	1400051	Glycine dehydrogenase [decarboxylating] (glycine cleavage system P protein) (EC 1.4.4.2)
Chr1	1399253	C<->T	TCC<->TCT	S<->S	Synonymous	DLO180_GM001287	1397187	1400051	Glycine dehydrogenase [decarboxylating] (glycine cleavage system P protein) (EC 1.4.4.2)
Chr1	1399274	T<->C	GAT<->GAC	D<->D	Synonymous	DLO180_GM001287	1397187	1400051	Glycine dehydrogenase [decarboxylating] (glycine cleavage system P protein) (EC 1.4.4.2)
Chr1	1399340	T<->C	GGT<->GGC	G<->G	Synonymous	DLO180_GM001287	1397187	1400051	Glycine dehydrogenase [decarboxylating] (glycine cleavage system P protein) (EC 1.4.4.2)
Chr1	1399349	C<->T	GGC<->GGT	G<->G	Synonymous	DLO180_GM001287	1397187	1400051	Glycine dehydrogenase [decarboxylating] (glycine cleavage system P protein) (EC 1.4.4.2)
Chr1	1399358	G<->C	TCG<->TCC	S<->S	Synonymous	DLO180_GM001287	1397187	1400051	Glycine dehydrogenase [decarboxylating] (glycine cleavage system P protein) (EC 1.4.4.2)
Chr1	1399511	C<->G	ACC<->ACG	T<->T	Synonymous	DLO180_GM001287	1397187	1400051	Glycine dehydrogenase [decarboxylating] (glycine cleavage system P protein) (EC 1.4.4.2)
Chr1	1399547	G<->A	GAG<->GAA	E<->E	Synonymous	DLO180_GM001287	1397187	1400051	Glycine dehydrogenase [decarboxylating] (glycine cleavage system P protein) (EC 1.4.4.2)
Chr1	1399583	T<->C	GGT<->GGC	G<->G	Synonymous	DLO180_GM001287	1397187	1400051	Glycine dehydrogenase [decarboxylating] (glycine cleavage system P protein) (EC 1.4.4.2)
Chr1	1399604	C<->T	CAC<->CAT	H<->H	Synonymous	DLO180_GM001287	1397187	1400051	Glycine dehydrogenase [decarboxylating] (glycine cleavage system P protein) (EC 1.4.4.2)
Chr1	1399667	C<->G	GCC<->GCG	A<->A	Synonymous	DLO180_GM001287	1397187	1400051	Glycine dehydrogenase [decarboxylating] (glycine cleavage system P protein) (EC 1.4.4.2)
Chr1	1399670	G<->A	AAG<->AAA	K<->K	Synonymous	DLO180_GM001287	1397187	1400051	Glycine dehydrogenase [decarboxylating] (glycine cleavage system P protein) (EC 1.4.4.2)
Chr1	1399739	A<->G	GAA<->GAG	E<->E	Synonymous	DLO180_GM001287	1397187	1400051	Glycine dehydrogenase [decarboxylating] (glycine cleavage system P protein) (EC 1.4.4.2)
Chr1	1399853	T<->G	CCT<->CCG	P<->P	Synonymous	DLO180_GM001287	1397187	1400051	Glycine dehydrogenase [decarboxylating] (glycine cleavage system P protein) (EC 1.4.4.2)
Chr1	1399856	C<->A	CTC<->CTA	L<->L	Synonymous	DLO180_GM001287	1397187	1400051	Glycine dehydrogenase [decarboxylating] (glycine cleavage system P protein) (EC 1.4.4.2)
Chr1	1399889	T<->A	TCT<->TCA	S<->S	Synonymous	DLO180_GM001287	1397187	1400051	Glycine dehydrogenase [decarboxylating] (glycine cleavage system P protein) (EC 1.4.4.2)
Chr1	1399897	A<->C	GAA<->GCA	E<->A	Nonsynonymous	DLO180_GM001287	1397187	1400051	Glycine dehydrogenase [decarboxylating] (glycine cleavage system P protein) (EC 1.4.4.2)
Chr1	1399898	A<->G	GAA<->GAG	E<->E	Synonymous	DLO180_GM001287	1397187	1400051	Glycine dehydrogenase [decarboxylating] (glycine cleavage system P protein) (EC 1.4.4.2)
Chr1	1399937	A<->T	CCA<->CCT	P<->P	Synonymous	DLO180_GM001287	1397187	1400051	Glycine dehydrogenase [decarboxylating] (glycine cleavage system P protein) (EC 1.4.4.2)
Chr1	1399940	A<->T	TCA<->TCT	S<->S	Synonymous	DLO180_GM001287	1397187	1400051	Glycine dehydrogenase [decarboxylating] (glycine cleavage system P protein) (EC 1.4.4.2)
Chr1	1399970	T<->A	CCT<->CCA	P<->P	Synonymous	DLO180_GM001287	1397187	1400051	Glycine dehydrogenase [decarboxylating] (glycine cleavage system P protein) (EC 1.4.4.2)
Chr1	1399994	A<->T	GTA<->GTT	V<->V	Synonymous	DLO180_GM001287	1397187	1400051	Glycine dehydrogenase [decarboxylating] (glycine cleavage system P protein) (EC 1.4.4.2)
Chr1	1403947	C<->T	GCA<->GTA	A<->V	Nonsynonymous	DLO180_GM001291	1403931	1404425	hypothetical protein
Chr1	1403960	G<->C	GAG<->CAG	E<->Q	Nonsynonymous	DLO180_GM001291	1403931	1404425	hypothetical protein
Chr1	1403987	A<->G	AAC<->GAC	N<->D	Nonsynonymous	DLO180_GM001291	1403931	1404425	hypothetical protein
Chr1	1403991	T<->C	TGT<->TGC	C<->C	Synonymous	DLO180_GM001291	1403931	1404425	hypothetical protein
Chr1	1404003	A<->C	ATA<->ATC	I<->I	Synonymous	DLO180_GM001291	1403931	1404425	hypothetical protein
Chr1	1404027	C<->T	CAC<->CAT	H<->H	Synonymous	DLO180_GM001291	1403931	1404425	hypothetical protein
Chr1	1404035	G<->A	GTC<->ATC	V<->I	Nonsynonymous	DLO180_GM001291	1403931	1404425	hypothetical protein
Chr1	1404039	C<->T	GGC<->GGT	G<->G	Synonymous	DLO180_GM001291	1403931	1404425	hypothetical protein
Chr1	1404042	G<->A	TTG<->TTA	L<->L	Synonymous	DLO180_GM001291	1403931	1404425	hypothetical protein
Chr1	1404044	T<->C	TTG<->CTG	L<->L	Synonymous	DLO180_GM001291	1403931	1404425	hypothetical protein
Chr1	1404048	T<->A	ACT<->ACA	T<->T	Synonymous	DLO180_GM001291	1403931	1404425	hypothetical protein
Chr1	1404117	C<->A	GGC<->GGA	G<->G	Synonymous	DLO180_GM001291	1403931	1404425	hypothetical protein
Chr1	1404120	T<->C	GAT<->GAC	D<->D	Synonymous	DLO180_GM001291	1403931	1404425	hypothetical protein
Chr1	1404132	A<->C	GAA<->GAC	E<->D	Nonsynonymous	DLO180_GM001291	1403931	1404425	hypothetical protein
Chr1	1404148	A<->G	AAC<->AGC	N<->S	Nonsynonymous	DLO180_GM001291	1403931	1404425	hypothetical protein
Chr1	1404168	C<->A	ACC<->ACA	T<->T	Synonymous	DLO180_GM001291	1403931	1404425	hypothetical protein
Chr1	1404201	T<->C	TAT<->TAC	Y<->Y	Synonymous	DLO180_GM001291	1403931	1404425	hypothetical protein
Chr1	1404213	C<->G	GCC<->GCG	A<->A	Synonymous	DLO180_GM001291	1403931	1404425	hypothetical protein
Chr1	1404330	A<->G	CCA<->CCG	P<->P	Synonymous	DLO180_GM001291	1403931	1404425	hypothetical protein
Chr1	1404384	T<->C	GAT<->GAC	D<->D	Synonymous	DLO180_GM001291	1403931	1404425	hypothetical protein
Chr1	1404398	C<->G	CAA<->GAA	Q<->E	Nonsynonymous	DLO180_GM001291	1403931	1404425	hypothetical protein
Chr1	1404402	C<->T	ACC<->ACT	T<->T	Synonymous	DLO180_GM001291	1403931	1404425	hypothetical protein
Chr1	1404698	A<->G	CTA<->CTG	L<->L	Synonymous	DLO180_GM001292	1404650	1404910	FIG01200547: hypothetical protein
Chr1	1404800	G<->A	CAG<->CAA	Q<->Q	Synonymous	DLO180_GM001292	1404650	1404910	FIG01200547: hypothetical protein
Chr1	1404812	T<->A	CCT<->CCA	P<->P	Synonymous	DLO180_GM001292	1404650	1404910	FIG01200547: hypothetical protein
Chr1	1404815	T<->C	CTT<->CTC	L<->L	Synonymous	DLO180_GM001292	1404650	1404910	FIG01200547: hypothetical protein
Chr1	1404818	C<->T	GAC<->GAT	D<->D	Synonymous	DLO180_GM001292	1404650	1404910	FIG01200547: hypothetical protein
Chr1	1404824	T<->C	GGT<->GGC	G<->G	Synonymous	DLO180_GM001292	1404650	1404910	FIG01200547: hypothetical protein
Chr1	1404859	C<->T	CTA<->TTA	L<->L	Synonymous	DLO180_GM001292	1404650	1404910	FIG01200547: hypothetical protein
Chr1	1404994	C<->A	TCA<->TAA	S<->*	Premature_stop	DLO180_GM001293	1404954	1406069	Low-specificity L-threonine aldolase (EC 4.1.2.48)
Chr1	1405011	A<->G	TTA<->TTG	L<->L	Synonymous	DLO180_GM001293	1404954	1406069	Low-specificity L-threonine aldolase (EC 4.1.2.48)
Chr1	1405026	G<->A	TTG<->TTA	L<->L	Synonymous	DLO180_GM001293	1404954	1406069	Low-specificity L-threonine aldolase (EC 4.1.2.48)
Chr1	1405027	T<->C	TTG<->TCG	L<->S	Nonsynonymous	DLO180_GM001293	1404954	1406069	Low-specificity L-threonine aldolase (EC 4.1.2.48)
Chr1	1405055	C<->T	CTC<->TTC	L<->F	Nonsynonymous	DLO180_GM001293	1404954	1406069	Low-specificity L-threonine aldolase (EC 4.1.2.48)
Chr1	1405146	C<->T	TTC<->TTT	F<->F	Synonymous	DLO180_GM001293	1404954	1406069	Low-specificity L-threonine aldolase (EC 4.1.2.48)
Chr1	1405177	T<->G	TTT<->TGT	F<->C	Nonsynonymous	DLO180_GM001293	1404954	1406069	Low-specificity L-threonine aldolase (EC 4.1.2.48)
Chr1	1405190	C<->T	CTG<->TTG	L<->L	Synonymous	DLO180_GM001293	1404954	1406069	Low-specificity L-threonine aldolase (EC 4.1.2.48)
Chr1	1405193	A<->C	ATC<->CTC	I<->L	Nonsynonymous	DLO180_GM001293	1404954	1406069	Low-specificity L-threonine aldolase (EC 4.1.2.48)
Chr1	1405291	A<->C	GAT<->GCT	D<->A	Nonsynonymous	DLO180_GM001293	1404954	1406069	Low-specificity L-threonine aldolase (EC 4.1.2.48)
Chr1	1405294	C<->G	CCG<->CGG	P<->R	Nonsynonymous	DLO180_GM001293	1404954	1406069	Low-specificity L-threonine aldolase (EC 4.1.2.48)
Chr1	1405296	A<->G	CTA<->CTG	L<->L	Synonymous	DLO180_GM001293	1404954	1406069	Low-specificity L-threonine aldolase (EC 4.1.2.48)
Chr1	1405321	A<->C	CAG<->CCG	Q<->P	Nonsynonymous	DLO180_GM001293	1404954	1406069	Low-specificity L-threonine aldolase (EC 4.1.2.48)
Chr1	1405329	G<->A	GCG<->GCA	A<->A	Synonymous	DLO180_GM001293	1404954	1406069	Low-specificity L-threonine aldolase (EC 4.1.2.48)
Chr1	1405338	A<->G	GTA<->GTG	V<->V	Synonymous	DLO180_GM001293	1404954	1406069	Low-specificity L-threonine aldolase (EC 4.1.2.48)
Chr1	1406259	G<->A	TTG<->TTA	L<->L	Synonymous	DLO180_GM001295	1406214	1407083	Acetyl-coenzyme A carboxyl transferase beta chain (EC 6.4.1.2)
Chr1	1406334	T<->C	AGT<->AGC	S<->S	Synonymous	DLO180_GM001295	1406214	1407083	Acetyl-coenzyme A carboxyl transferase beta chain (EC 6.4.1.2)
Chr1	1406367	A<->G	GTA<->GTG	V<->V	Synonymous	DLO180_GM001295	1406214	1407083	Acetyl-coenzyme A carboxyl transferase beta chain (EC 6.4.1.2)
Chr1	1406370	T<->C	ACT<->ACC	T<->T	Synonymous	DLO180_GM001295	1406214	1407083	Acetyl-coenzyme A carboxyl transferase beta chain (EC 6.4.1.2)
Chr1	1406523	G<->T	GAG<->GAT	E<->D	Nonsynonymous	DLO180_GM001295	1406214	1407083	Acetyl-coenzyme A carboxyl transferase beta chain (EC 6.4.1.2)
Chr1	1406526	G<->A	TTG<->TTA	L<->L	Synonymous	DLO180_GM001295	1406214	1407083	Acetyl-coenzyme A carboxyl transferase beta chain (EC 6.4.1.2)
Chr1	1406544	C<->A	GCC<->GCA	A<->A	Synonymous	DLO180_GM001295	1406214	1407083	Acetyl-coenzyme A carboxyl transferase beta chain (EC 6.4.1.2)
Chr1	1406626	A<->T	GAG<->GTG	E<->V	Nonsynonymous	DLO180_GM001295	1406214	1407083	Acetyl-coenzyme A carboxyl transferase beta chain (EC 6.4.1.2)
Chr1	1406636	G<->A	GCG<->ACG	A<->T	Nonsynonymous	DLO180_GM001295	1406214	1407083	Acetyl-coenzyme A carboxyl transferase beta chain (EC 6.4.1.2)
Chr1	1406661	C<->G	GGC<->GGG	G<->G	Synonymous	DLO180_GM001295	1406214	1407083	Acetyl-coenzyme A carboxyl transferase beta chain (EC 6.4.1.2)
Chr1	1406667	C<->T	GTC<->GTT	V<->V	Synonymous	DLO180_GM001295	1406214	1407083	Acetyl-coenzyme A carboxyl transferase beta chain (EC 6.4.1.2)
Chr1	1406670	C<->G	TCC<->TCG	S<->S	Synonymous	DLO180_GM001295	1406214	1407083	Acetyl-coenzyme A carboxyl transferase beta chain (EC 6.4.1.2)
Chr1	1406673	A<->G	GGA<->GGG	G<->G	Synonymous	DLO180_GM001295	1406214	1407083	Acetyl-coenzyme A carboxyl transferase beta chain (EC 6.4.1.2)
Chr1	1406685	C<->T	GCC<->GCT	A<->A	Synonymous	DLO180_GM001295	1406214	1407083	Acetyl-coenzyme A carboxyl transferase beta chain (EC 6.4.1.2)
Chr1	1406736	A<->G	GAA<->GAG	E<->E	Synonymous	DLO180_GM001295	1406214	1407083	Acetyl-coenzyme A carboxyl transferase beta chain (EC 6.4.1.2)
Chr1	1406748	G<->A	GTG<->GTA	V<->V	Synonymous	DLO180_GM001295	1406214	1407083	Acetyl-coenzyme A carboxyl transferase beta chain (EC 6.4.1.2)
Chr1	1406778	A<->G	AAA<->AAG	K<->K	Synonymous	DLO180_GM001295	1406214	1407083	Acetyl-coenzyme A carboxyl transferase beta chain (EC 6.4.1.2)
Chr1	1406786	T<->G	TCT<->GCT	S<->A	Nonsynonymous	DLO180_GM001295	1406214	1407083	Acetyl-coenzyme A carboxyl transferase beta chain (EC 6.4.1.2)
Chr1	1406787	C<->G	CTC<->CTG	L<->L	Synonymous	DLO180_GM001295	1406214	1407083	Acetyl-coenzyme A carboxyl transferase beta chain (EC 6.4.1.2)
Chr1	1406849	T<->C	TAT<->CAT	Y<->H	Nonsynonymous	DLO180_GM001295	1406214	1407083	Acetyl-coenzyme A carboxyl transferase beta chain (EC 6.4.1.2)
Chr1	1406886	C<->T	TTC<->TTT	F<->F	Synonymous	DLO180_GM001295	1406214	1407083	Acetyl-coenzyme A carboxyl transferase beta chain (EC 6.4.1.2)
Chr1	1406928	A<->G	CAA<->CAG	Q<->Q	Synonymous	DLO180_GM001295	1406214	1407083	Acetyl-coenzyme A carboxyl transferase beta chain (EC 6.4.1.2)
Chr1	1406967	T<->C	ATT<->ATC	I<->I	Synonymous	DLO180_GM001295	1406214	1407083	Acetyl-coenzyme A carboxyl transferase beta chain (EC 6.4.1.2)
Chr1	1406978	C<->T	CTG<->TTG	L<->L	Synonymous	DLO180_GM001295	1406214	1407083	Acetyl-coenzyme A carboxyl transferase beta chain (EC 6.4.1.2)
Chr1	1407042	C<->T	ATC<->ATT	I<->I	Synonymous	DLO180_GM001295	1406214	1407083	Acetyl-coenzyme A carboxyl transferase beta chain (EC 6.4.1.2)
Chr1	1407074	C<->T	CTA<->TTA	L<->L	Synonymous	DLO180_GM001295	1406214	1407083	Acetyl-coenzyme A carboxyl transferase beta chain (EC 6.4.1.2)
Chr1	1407213	A<->G	CAA<->CAG	Q<->Q	Synonymous	DLO180_GM001296	1407187	1408098	--
Chr1	1407252	C<->T	AAC<->AAT	N<->N	Synonymous	DLO180_GM001296	1407187	1408098	--
Chr1	1407258	T<->C	TTT<->TTC	F<->F	Synonymous	DLO180_GM001296	1407187	1408098	--
Chr1	1407309	T<->C	CAT<->CAC	H<->H	Synonymous	DLO180_GM001296	1407187	1408098	--
Chr1	1407345	G<->A	TTG<->TTA	L<->L	Synonymous	DLO180_GM001296	1407187	1408098	--
Chr1	1407390	G<->A	GAG<->GAA	E<->E	Synonymous	DLO180_GM001296	1407187	1408098	--
Chr1	1407393	C<->G	CAC<->CAG	H<->Q	Nonsynonymous	DLO180_GM001296	1407187	1408098	--
Chr1	1407396	T<->C	CTT<->CTC	L<->L	Synonymous	DLO180_GM001296	1407187	1408098	--
Chr1	1407405	T<->C	CGT<->CGC	R<->R	Synonymous	DLO180_GM001296	1407187	1408098	--
Chr1	1407408	G<->A	ACG<->ACA	T<->T	Synonymous	DLO180_GM001296	1407187	1408098	--
Chr1	1407487	A<->G	ATT<->GTT	I<->V	Nonsynonymous	DLO180_GM001296	1407187	1408098	--
Chr1	1407546	T<->C	TAT<->TAC	Y<->Y	Synonymous	DLO180_GM001296	1407187	1408098	--
Chr1	1407547	C<->T	CCT<->TCT	P<->S	Nonsynonymous	DLO180_GM001296	1407187	1408098	--
Chr1	1407573	A<->G	ACA<->ACG	T<->T	Synonymous	DLO180_GM001296	1407187	1408098	--
Chr1	1407579	C<->A	CTC<->CTA	L<->L	Synonymous	DLO180_GM001296	1407187	1408098	--
Chr1	1407597	A<->G	TTA<->TTG	L<->L	Synonymous	DLO180_GM001296	1407187	1408098	--
Chr1	1407618	G<->C	ATG<->ATC	M<->I	Nonsynonymous	DLO180_GM001296	1407187	1408098	--
Chr1	1407619	G<->T	GTA<->TTA	V<->L	Nonsynonymous	DLO180_GM001296	1407187	1408098	--
Chr1	1407621	A<->G	GTA<->GTG	V<->V	Synonymous	DLO180_GM001296	1407187	1408098	--
Chr1	1407678	C<->T	CGC<->CGT	R<->R	Synonymous	DLO180_GM001296	1407187	1408098	--
Chr1	1407756	T<->C	CAT<->CAC	H<->H	Synonymous	DLO180_GM001296	1407187	1408098	--
Chr1	1407768	T<->C	ATT<->ATC	I<->I	Synonymous	DLO180_GM001296	1407187	1408098	--
Chr1	1407780	C<->T	ACC<->ACT	T<->T	Synonymous	DLO180_GM001296	1407187	1408098	--
Chr1	1407786	A<->G	TTA<->TTG	L<->L	Synonymous	DLO180_GM001296	1407187	1408098	--
Chr1	1407789	G<->A	AAG<->AAA	K<->K	Synonymous	DLO180_GM001296	1407187	1408098	--
Chr1	1407833	G<->C	AGT<->ACT	S<->T	Nonsynonymous	DLO180_GM001296	1407187	1408098	--
Chr1	1407879	A<->T	GCA<->GCT	A<->A	Synonymous	DLO180_GM001296	1407187	1408098	--
Chr1	1407897	A<->T	GCA<->GCT	A<->A	Synonymous	DLO180_GM001296	1407187	1408098	--
Chr1	1407987	C<->A	CCC<->CCA	P<->P	Synonymous	DLO180_GM001296	1407187	1408098	--
Chr1	1407996	G<->A	TTG<->TTA	L<->L	Synonymous	DLO180_GM001296	1407187	1408098	--
Chr1	1408000	C<->T	CTG<->TTG	L<->L	Synonymous	DLO180_GM001296	1407187	1408098	--
Chr1	1408020	A<->C	TCA<->TCC	S<->S	Synonymous	DLO180_GM001296	1407187	1408098	--
Chr1	1408030	T<->G	TTA<->GTA	L<->V	Nonsynonymous	DLO180_GM001296	1407187	1408098	--
Chr1	1408077	G<->T	GCG<->GCT	A<->A	Synonymous	DLO180_GM001296	1407187	1408098	--
Chr1	1408325	T<->C	CGT<->CGC	R<->R	Synonymous	DLO180_GM001297	1408254	1408868	cd06127 DEDDh DNA polymerase III 3'-5' exonuclease domain
Chr1	1408361	T<->C	GGT<->GGC	G<->G	Synonymous	DLO180_GM001297	1408254	1408868	cd06127 DEDDh DNA polymerase III 3'-5' exonuclease domain
Chr1	1408370	T<->C	GTT<->GTC	V<->V	Synonymous	DLO180_GM001297	1408254	1408868	cd06127 DEDDh DNA polymerase III 3'-5' exonuclease domain
Chr1	1408454	G<->A	TTG<->TTA	L<->L	Synonymous	DLO180_GM001297	1408254	1408868	cd06127 DEDDh DNA polymerase III 3'-5' exonuclease domain
Chr1	1408458	G<->A	GTA<->ATA	V<->I	Nonsynonymous	DLO180_GM001297	1408254	1408868	cd06127 DEDDh DNA polymerase III 3'-5' exonuclease domain
Chr1	1408459	T<->C	GTA<->GCA	V<->A	Nonsynonymous	DLO180_GM001297	1408254	1408868	cd06127 DEDDh DNA polymerase III 3'-5' exonuclease domain
Chr1	1408460	A<->G	GTA<->GTG	V<->V	Synonymous	DLO180_GM001297	1408254	1408868	cd06127 DEDDh DNA polymerase III 3'-5' exonuclease domain
Chr1	1408503	A<->G	ATT<->GTT	I<->V	Nonsynonymous	DLO180_GM001297	1408254	1408868	cd06127 DEDDh DNA polymerase III 3'-5' exonuclease domain
Chr1	1408514	G<->A	GAG<->GAA	E<->E	Synonymous	DLO180_GM001297	1408254	1408868	cd06127 DEDDh DNA polymerase III 3'-5' exonuclease domain
Chr1	1408532	T<->C	AAT<->AAC	N<->N	Synonymous	DLO180_GM001297	1408254	1408868	cd06127 DEDDh DNA polymerase III 3'-5' exonuclease domain
Chr1	1408646	G<->A	CCG<->CCA	P<->P	Synonymous	DLO180_GM001297	1408254	1408868	cd06127 DEDDh DNA polymerase III 3'-5' exonuclease domain
Chr1	1408655	G<->A	AAG<->AAA	K<->K	Synonymous	DLO180_GM001297	1408254	1408868	cd06127 DEDDh DNA polymerase III 3'-5' exonuclease domain
Chr1	1408709	C<->T	CGC<->CGT	R<->R	Synonymous	DLO180_GM001297	1408254	1408868	cd06127 DEDDh DNA polymerase III 3'-5' exonuclease domain
Chr1	1408757	C<->A	GTC<->GTA	V<->V	Synonymous	DLO180_GM001297	1408254	1408868	cd06127 DEDDh DNA polymerase III 3'-5' exonuclease domain
Chr1	1408800	T<->C	TTG<->CTG	L<->L	Synonymous	DLO180_GM001297	1408254	1408868	cd06127 DEDDh DNA polymerase III 3'-5' exonuclease domain
Chr1	1408811	G<->A	ACG<->ACA	T<->T	Synonymous	DLO180_GM001297	1408254	1408868	cd06127 DEDDh DNA polymerase III 3'-5' exonuclease domain
Chr1	1408817	T<->C	AGT<->AGC	S<->S	Synonymous	DLO180_GM001297	1408254	1408868	cd06127 DEDDh DNA polymerase III 3'-5' exonuclease domain
Chr1	1409101	G<->A	GCG<->GCA	A<->A	Synonymous	DLO180_GM001298	1409042	1410802	Efflux ABC transporter, permease/ATP-binding protein
Chr1	1409104	T<->C	CCT<->CCC	P<->P	Synonymous	DLO180_GM001298	1409042	1410802	Efflux ABC transporter, permease/ATP-binding protein
Chr1	1409125	A<->G	GCA<->GCG	A<->A	Synonymous	DLO180_GM001298	1409042	1410802	Efflux ABC transporter, permease/ATP-binding protein
Chr1	1409131	G<->A	TTG<->TTA	L<->L	Synonymous	DLO180_GM001298	1409042	1410802	Efflux ABC transporter, permease/ATP-binding protein
Chr1	1409146	A<->G	GCA<->GCG	A<->A	Synonymous	DLO180_GM001298	1409042	1410802	Efflux ABC transporter, permease/ATP-binding protein
Chr1	1409149	A<->G	ACA<->ACG	T<->T	Synonymous	DLO180_GM001298	1409042	1410802	Efflux ABC transporter, permease/ATP-binding protein
Chr1	1409185	A<->T	CGA<->CGT	R<->R	Synonymous	DLO180_GM001298	1409042	1410802	Efflux ABC transporter, permease/ATP-binding protein
Chr1	1409266	A<->G	CTA<->CTG	L<->L	Synonymous	DLO180_GM001298	1409042	1410802	Efflux ABC transporter, permease/ATP-binding protein
Chr1	1409284	T<->G	ACT<->ACG	T<->T	Synonymous	DLO180_GM001298	1409042	1410802	Efflux ABC transporter, permease/ATP-binding protein
Chr1	1409305	A<->C	GTA<->GTC	V<->V	Synonymous	DLO180_GM001298	1409042	1410802	Efflux ABC transporter, permease/ATP-binding protein
Chr1	1409323	C<->T	CGC<->CGT	R<->R	Synonymous	DLO180_GM001298	1409042	1410802	Efflux ABC transporter, permease/ATP-binding protein
Chr1	1409389	A<->G	GAA<->GAG	E<->E	Synonymous	DLO180_GM001298	1409042	1410802	Efflux ABC transporter, permease/ATP-binding protein
Chr1	1409590	T<->C	TTT<->TTC	F<->F	Synonymous	DLO180_GM001298	1409042	1410802	Efflux ABC transporter, permease/ATP-binding protein
Chr1	1409617	C<->T	TCC<->TCT	S<->S	Synonymous	DLO180_GM001298	1409042	1410802	Efflux ABC transporter, permease/ATP-binding protein
Chr1	1409632	C<->T	GAC<->GAT	D<->D	Synonymous	DLO180_GM001298	1409042	1410802	Efflux ABC transporter, permease/ATP-binding protein
Chr1	1409794	C<->A	ATC<->ATA	I<->I	Synonymous	DLO180_GM001298	1409042	1410802	Efflux ABC transporter, permease/ATP-binding protein
Chr1	1409920	T<->A	GTT<->GTA	V<->V	Synonymous	DLO180_GM001298	1409042	1410802	Efflux ABC transporter, permease/ATP-binding protein
Chr1	1409944	T<->C	TCT<->TCC	S<->S	Synonymous	DLO180_GM001298	1409042	1410802	Efflux ABC transporter, permease/ATP-binding protein
Chr1	1409977	T<->C	GGT<->GGC	G<->G	Synonymous	DLO180_GM001298	1409042	1410802	Efflux ABC transporter, permease/ATP-binding protein
Chr1	1410045	T<->C	CTT<->CCT	L<->P	Nonsynonymous	DLO180_GM001298	1409042	1410802	Efflux ABC transporter, permease/ATP-binding protein
Chr1	1410096	G<->A	AGC<->AAC	S<->N	Nonsynonymous	DLO180_GM001298	1409042	1410802	Efflux ABC transporter, permease/ATP-binding protein
Chr1	1410125	A<->G	ATC<->GTC	I<->V	Nonsynonymous	DLO180_GM001298	1409042	1410802	Efflux ABC transporter, permease/ATP-binding protein
Chr1	1410173	T<->G	TTT<->GTT	F<->V	Nonsynonymous	DLO180_GM001298	1409042	1410802	Efflux ABC transporter, permease/ATP-binding protein
Chr1	1410232	A<->C	GAA<->GAC	E<->D	Nonsynonymous	DLO180_GM001298	1409042	1410802	Efflux ABC transporter, permease/ATP-binding protein
Chr1	1410478	C<->A	CGC<->CGA	R<->R	Synonymous	DLO180_GM001298	1409042	1410802	Efflux ABC transporter, permease/ATP-binding protein
Chr1	1410568	G<->C	GCG<->GCC	A<->A	Synonymous	DLO180_GM001298	1409042	1410802	Efflux ABC transporter, permease/ATP-binding protein
Chr1	1410598	T<->C	CAT<->CAC	H<->H	Synonymous	DLO180_GM001298	1409042	1410802	Efflux ABC transporter, permease/ATP-binding protein
Chr1	1426606	A<->G	AGT<->GGT	S<->G	Nonsynonymous	DLO180_GM001319	1425550	1426650	2,4-dienoyl-CoA reductase [NADPH] (EC 1.3.1.34)
Chr1	1557748	T<->G	TTG<->GTG	L<->V	Nonsynonymous	DLO180_GM001421	1543910	1559593	RTX toxins and related Ca2+-binding proteins
Chr1	1603975	T<->C	GTG<->GCG	V<->A	Nonsynonymous	DLO180_GM001465	1603014	1604759	Choline dehydrogenase (EC 1.1.99.1)
Chr1	1665516	A<->T	GAT<->GTT	D<->V	Nonsynonymous	DLO180_GM001520	1664723	1665886	--
Chr1	1765233	T<->C	GTA<->GCA	V<->A	Nonsynonymous	DLO180_GM001615	1764647	1765582	--
Chr1	1766018	A<->C	ACA<->ACC	T<->T	Synonymous	DLO180_GM001617	1765989	1767113	--
Chr2	1584	T<->A	GAT<->GAA	D<->E	Nonsynonymous	DLO180_GM001618	1471	2571	DNA polymerase III beta subunit (EC 2.7.7.7)
Chr2	1872	T<->C	GAT<->GAC	D<->D	Synonymous	DLO180_GM001618	1471	2571	DNA polymerase III beta subunit (EC 2.7.7.7)
Chr2	1884	T<->C	CTT<->CTC	L<->L	Synonymous	DLO180_GM001618	1471	2571	DNA polymerase III beta subunit (EC 2.7.7.7)
Chr2	1935	C<->T	CTC<->CTT	L<->L	Synonymous	DLO180_GM001618	1471	2571	DNA polymerase III beta subunit (EC 2.7.7.7)
Chr2	1945	C<->T	CTG<->TTG	L<->L	Synonymous	DLO180_GM001618	1471	2571	DNA polymerase III beta subunit (EC 2.7.7.7)
Chr2	2169	G<->A	ACG<->ACA	T<->T	Synonymous	DLO180_GM001618	1471	2571	DNA polymerase III beta subunit (EC 2.7.7.7)
Chr2	2328	G<->A	GCG<->GCA	A<->A	Synonymous	DLO180_GM001618	1471	2571	DNA polymerase III beta subunit (EC 2.7.7.7)
Chr2	2410	T<->C	TCA<->CCA	S<->P	Nonsynonymous	DLO180_GM001618	1471	2571	DNA polymerase III beta subunit (EC 2.7.7.7)
Chr2	3018	T<->A	CCT<->CCA	P<->P	Synonymous	DLO180_GM001619	2581	3660	DNA recombination and repair protein RecF
Chr2	3069	C<->T	AAC<->AAT	N<->N	Synonymous	DLO180_GM001619	2581	3660	DNA recombination and repair protein RecF
Chr2	3108	T<->C	AGT<->AGC	S<->S	Synonymous	DLO180_GM001619	2581	3660	DNA recombination and repair protein RecF
Chr2	3424	C<->T	CTG<->TTG	L<->L	Synonymous	DLO180_GM001619	2581	3660	DNA recombination and repair protein RecF
Chr2	3456	G<->C	GCG<->GCC	A<->A	Synonymous	DLO180_GM001619	2581	3660	DNA recombination and repair protein RecF
Chr2	4234	A<->G	GCA<->GCG	A<->A	Synonymous	DLO180_GM001620	3674	6091	DNA gyrase subunit B (EC 5.99.1.3)
Chr2	4357	C<->T	CAC<->CAT	H<->H	Synonymous	DLO180_GM001620	3674	6091	DNA gyrase subunit B (EC 5.99.1.3)
Chr2	4366	C<->T	ACC<->ACT	T<->T	Synonymous	DLO180_GM001620	3674	6091	DNA gyrase subunit B (EC 5.99.1.3)
Chr2	4471	T<->C	AAT<->AAC	N<->N	Synonymous	DLO180_GM001620	3674	6091	DNA gyrase subunit B (EC 5.99.1.3)
Chr2	4621	G<->A	GCG<->GCA	A<->A	Synonymous	DLO180_GM001620	3674	6091	DNA gyrase subunit B (EC 5.99.1.3)
Chr2	4636	T<->A	ACT<->ACA	T<->T	Synonymous	DLO180_GM001620	3674	6091	DNA gyrase subunit B (EC 5.99.1.3)
Chr2	4675	A<->G	TCA<->TCG	S<->S	Synonymous	DLO180_GM001620	3674	6091	DNA gyrase subunit B (EC 5.99.1.3)
Chr2	4684	T<->C	ACT<->ACC	T<->T	Synonymous	DLO180_GM001620	3674	6091	DNA gyrase subunit B (EC 5.99.1.3)
Chr2	4690	T<->C	GAT<->GAC	D<->D	Synonymous	DLO180_GM001620	3674	6091	DNA gyrase subunit B (EC 5.99.1.3)
Chr2	4762	C<->A	GTC<->GTA	V<->V	Synonymous	DLO180_GM001620	3674	6091	DNA gyrase subunit B (EC 5.99.1.3)
Chr2	4792	C<->T	TGC<->TGT	C<->C	Synonymous	DLO180_GM001620	3674	6091	DNA gyrase subunit B (EC 5.99.1.3)
Chr2	4828	T<->C	GCT<->GCC	A<->A	Synonymous	DLO180_GM001620	3674	6091	DNA gyrase subunit B (EC 5.99.1.3)
Chr2	4864	T<->C	GGT<->GGC	G<->G	Synonymous	DLO180_GM001620	3674	6091	DNA gyrase subunit B (EC 5.99.1.3)
Chr2	4874	T<->C	TTA<->CTA	L<->L	Synonymous	DLO180_GM001620	3674	6091	DNA gyrase subunit B (EC 5.99.1.3)
Chr2	5026	C<->T	ATC<->ATT	I<->I	Synonymous	DLO180_GM001620	3674	6091	DNA gyrase subunit B (EC 5.99.1.3)
Chr2	5110	C<->T	ATC<->ATT	I<->I	Synonymous	DLO180_GM001620	3674	6091	DNA gyrase subunit B (EC 5.99.1.3)
Chr2	5137	A<->G	AAA<->AAG	K<->K	Synonymous	DLO180_GM001620	3674	6091	DNA gyrase subunit B (EC 5.99.1.3)
Chr2	5272	A<->T	CCA<->CCT	P<->P	Synonymous	DLO180_GM001620	3674	6091	DNA gyrase subunit B (EC 5.99.1.3)
Chr2	5338	G<->A	CAG<->CAA	Q<->Q	Synonymous	DLO180_GM001620	3674	6091	DNA gyrase subunit B (EC 5.99.1.3)
Chr2	5461	T<->C	GAT<->GAC	D<->D	Synonymous	DLO180_GM001620	3674	6091	DNA gyrase subunit B (EC 5.99.1.3)
Chr2	5550	C<->T	GCA<->GTA	A<->V	Nonsynonymous	DLO180_GM001620	3674	6091	DNA gyrase subunit B (EC 5.99.1.3)
Chr2	5749	A<->G	GCA<->GCG	A<->A	Synonymous	DLO180_GM001620	3674	6091	DNA gyrase subunit B (EC 5.99.1.3)
Chr2	6007	T<->C	TTT<->TTC	F<->F	Synonymous	DLO180_GM001620	3674	6091	DNA gyrase subunit B (EC 5.99.1.3)
Chr2	6052	C<->T	ATC<->ATT	I<->I	Synonymous	DLO180_GM001620	3674	6091	DNA gyrase subunit B (EC 5.99.1.3)
Chr2	6091	A<->G	TAA<->TAG	*<->*	Stop_syn	DLO180_GM001620	3674	6091	DNA gyrase subunit B (EC 5.99.1.3)
Chr2	6091	T<->C	TTA<->CTA	L<->L	Synonymous	DLO180_GM001621	6080	6328	--
Chr2	6293	G<->A	AGG<->AGA	R<->R	Synonymous	DLO180_GM001621	6080	6328	--
Chr2	6295	A<->C	AGG<->CGG	R<->R	Synonymous	DLO180_GM001621	6080	6328	--
Chr2	6473	G<->A	TTG<->TTA	L<->L	Synonymous	DLO180_GM001622	6441	6857	hypothetical protein
Chr2	6728	G<->A	GGG<->GGA	G<->G	Synonymous	DLO180_GM001622	6441	6857	hypothetical protein
Chr2	6731	C<->T	CGC<->CGT	R<->R	Synonymous	DLO180_GM001622	6441	6857	hypothetical protein
Chr2	6776	C<->T	CGC<->CGT	R<->R	Synonymous	DLO180_GM001622	6441	6857	hypothetical protein
Chr2	6819	C<->A	CCA<->ACA	P<->T	Nonsynonymous	DLO180_GM001622	6441	6857	hypothetical protein
Chr2	6942	G<->T	GCG<->TCG	A<->S	Nonsynonymous	DLO180_GM001623	6873	6989	hypothetical protein
Chr2	6956	A<->G	GGA<->GGG	G<->G	Synonymous	DLO180_GM001623	6873	6989	hypothetical protein
Chr2	6983	C<->G	CGC<->CGG	R<->R	Synonymous	DLO180_GM001623	6873	6989	hypothetical protein
Chr2	7456	T<->C	GGT<->GGC	G<->G	Synonymous	DLO180_GM001624	7355	7792	16 kDa heat shock protein A
Chr2	7591	C<->A	GCC<->GCA	A<->A	Synonymous	DLO180_GM001624	7355	7792	16 kDa heat shock protein A
Chr2	7655	T<->C	TTA<->CTA	L<->L	Synonymous	DLO180_GM001624	7355	7792	16 kDa heat shock protein A
Chr2	7898	A<->G	AAA<->AAG	K<->K	Synonymous	DLO180_GM001625	7877	9130	Valine--pyruvate aminotransferase (EC 2.6.1.66)
Chr2	8149	G<->A	GAG<->AAG	E<->K	Nonsynonymous	DLO180_GM001625	7877	9130	Valine--pyruvate aminotransferase (EC 2.6.1.66)
Chr2	8153	C<->A	ACC<->ACA	T<->T	Synonymous	DLO180_GM001625	7877	9130	Valine--pyruvate aminotransferase (EC 2.6.1.66)
Chr2	8303	A<->C	ATA<->ATC	I<->I	Synonymous	DLO180_GM001625	7877	9130	Valine--pyruvate aminotransferase (EC 2.6.1.66)
Chr2	8387	T<->A	TCT<->TCA	S<->S	Synonymous	DLO180_GM001625	7877	9130	Valine--pyruvate aminotransferase (EC 2.6.1.66)
Chr2	8459	G<->A	CCG<->CCA	P<->P	Synonymous	DLO180_GM001625	7877	9130	Valine--pyruvate aminotransferase (EC 2.6.1.66)
Chr2	8471	G<->A	GCG<->GCA	A<->A	Synonymous	DLO180_GM001625	7877	9130	Valine--pyruvate aminotransferase (EC 2.6.1.66)
Chr2	8660	A<->C	ATA<->ATC	I<->I	Synonymous	DLO180_GM001625	7877	9130	Valine--pyruvate aminotransferase (EC 2.6.1.66)
Chr2	8804	G<->A	GGG<->GGA	G<->G	Synonymous	DLO180_GM001625	7877	9130	Valine--pyruvate aminotransferase (EC 2.6.1.66)
Chr2	8879	T<->A	GCT<->GCA	A<->A	Synonymous	DLO180_GM001625	7877	9130	Valine--pyruvate aminotransferase (EC 2.6.1.66)
Chr2	8978	C<->T	CAC<->CAT	H<->H	Synonymous	DLO180_GM001625	7877	9130	Valine--pyruvate aminotransferase (EC 2.6.1.66)
Chr2	9402	A<->T	GCA<->GCT	A<->A	Synonymous	DLO180_GM001626	9348	11432	Periplasmic alpha-amylase (EC 3.2.1.1)
Chr2	9449	G<->A	GTT<->ATT	V<->I	Nonsynonymous	DLO180_GM001626	9348	11432	Periplasmic alpha-amylase (EC 3.2.1.1)
Chr2	9501	C<->T	GAC<->GAT	D<->D	Synonymous	DLO180_GM001626	9348	11432	Periplasmic alpha-amylase (EC 3.2.1.1)
Chr2	9567	A<->C	GGA<->GGC	G<->G	Synonymous	DLO180_GM001626	9348	11432	Periplasmic alpha-amylase (EC 3.2.1.1)
Chr2	9573	G<->A	GTG<->GTA	V<->V	Synonymous	DLO180_GM001626	9348	11432	Periplasmic alpha-amylase (EC 3.2.1.1)
Chr2	9582	T<->C	GAT<->GAC	D<->D	Synonymous	DLO180_GM001626	9348	11432	Periplasmic alpha-amylase (EC 3.2.1.1)
Chr2	9588	C<->T	GCC<->GCT	A<->A	Synonymous	DLO180_GM001626	9348	11432	Periplasmic alpha-amylase (EC 3.2.1.1)
Chr2	9882	A<->G	GTA<->GTG	V<->V	Synonymous	DLO180_GM001626	9348	11432	Periplasmic alpha-amylase (EC 3.2.1.1)
Chr2	9930	A<->C	CTA<->CTC	L<->L	Synonymous	DLO180_GM001626	9348	11432	Periplasmic alpha-amylase (EC 3.2.1.1)
Chr2	9976	G<->C	AGT<->ACT	S<->T	Nonsynonymous	DLO180_GM001626	9348	11432	Periplasmic alpha-amylase (EC 3.2.1.1)
Chr2	10341	A<->G	TCA<->TCG	S<->S	Synonymous	DLO180_GM001626	9348	11432	Periplasmic alpha-amylase (EC 3.2.1.1)
Chr2	10350	G<->A	CAG<->CAA	Q<->Q	Synonymous	DLO180_GM001626	9348	11432	Periplasmic alpha-amylase (EC 3.2.1.1)
Chr2	10388	T<->G	TCC<->GCC	S<->A	Nonsynonymous	DLO180_GM001626	9348	11432	Periplasmic alpha-amylase (EC 3.2.1.1)
Chr2	10446	C<->A	GCC<->GCA	A<->A	Synonymous	DLO180_GM001626	9348	11432	Periplasmic alpha-amylase (EC 3.2.1.1)
Chr2	10458	C<->T	CAC<->CAT	H<->H	Synonymous	DLO180_GM001626	9348	11432	Periplasmic alpha-amylase (EC 3.2.1.1)
Chr2	10503	C<->G	GCC<->GCG	A<->A	Synonymous	DLO180_GM001626	9348	11432	Periplasmic alpha-amylase (EC 3.2.1.1)
Chr2	10514	G<->A	GTC<->ATC	V<->I	Nonsynonymous	DLO180_GM001626	9348	11432	Periplasmic alpha-amylase (EC 3.2.1.1)
Chr2	10520	A<->G	ACC<->GCC	T<->A	Nonsynonymous	DLO180_GM001626	9348	11432	Periplasmic alpha-amylase (EC 3.2.1.1)
Chr2	10535	A<->G	AAA<->GAA	K<->E	Nonsynonymous	DLO180_GM001626	9348	11432	Periplasmic alpha-amylase (EC 3.2.1.1)
Chr2	10872	A<->T	GAA<->GAT	E<->D	Nonsynonymous	DLO180_GM001626	9348	11432	Periplasmic alpha-amylase (EC 3.2.1.1)
Chr2	10890	G<->A	TTG<->TTA	L<->L	Synonymous	DLO180_GM001626	9348	11432	Periplasmic alpha-amylase (EC 3.2.1.1)
Chr2	10926	A<->C	GTA<->GTC	V<->V	Synonymous	DLO180_GM001626	9348	11432	Periplasmic alpha-amylase (EC 3.2.1.1)
Chr2	11169	C<->T	TGC<->TGT	C<->C	Synonymous	DLO180_GM001626	9348	11432	Periplasmic alpha-amylase (EC 3.2.1.1)
Chr2	11264	A<->G	ACC<->GCC	T<->A	Nonsynonymous	DLO180_GM001626	9348	11432	Periplasmic alpha-amylase (EC 3.2.1.1)
Chr2	11337	A<->T	ACA<->ACT	T<->T	Synonymous	DLO180_GM001626	9348	11432	Periplasmic alpha-amylase (EC 3.2.1.1)
Chr2	11734	A<->G	GCA<->GCG	A<->A	Synonymous	DLO180_GM001627	11650	13716	--
Chr2	11767	C<->T	TTC<->TTT	F<->F	Synonymous	DLO180_GM001627	11650	13716	--
Chr2	11785	A<->G	GAA<->GAG	E<->E	Synonymous	DLO180_GM001627	11650	13716	--
Chr2	11803	G<->A	AAG<->AAA	K<->K	Synonymous	DLO180_GM001627	11650	13716	--
Chr2	11842	T<->A	CCT<->CCA	P<->P	Synonymous	DLO180_GM001627	11650	13716	--
Chr2	11851	A<->G	GCA<->GCG	A<->A	Synonymous	DLO180_GM001627	11650	13716	--
Chr2	11863	C<->A	GTC<->GTA	V<->V	Synonymous	DLO180_GM001627	11650	13716	--
Chr2	11884	G<->A	GCG<->GCA	A<->A	Synonymous	DLO180_GM001627	11650	13716	--
Chr2	11947	G<->A	AAG<->AAA	K<->K	Synonymous	DLO180_GM001627	11650	13716	--
Chr2	12058	T<->G	ACT<->ACG	T<->T	Synonymous	DLO180_GM001627	11650	13716	--
Chr2	12169	C<->A	GAC<->GAA	D<->E	Nonsynonymous	DLO180_GM001627	11650	13716	--
Chr2	12250	A<->C	ATA<->ATC	I<->I	Synonymous	DLO180_GM001627	11650	13716	--
Chr2	12298	C<->T	AGC<->AGT	S<->S	Synonymous	DLO180_GM001627	11650	13716	--
Chr2	12299	G<->C	AGC<->ACC	S<->T	Nonsynonymous	DLO180_GM001627	11650	13716	--
Chr2	12300	A<->T	AGC<->TGC	S<->C	Nonsynonymous	DLO180_GM001627	11650	13716	--
Chr2	12301	C<->T	GGC<->GGT	G<->G	Synonymous	DLO180_GM001627	11650	13716	--
Chr2	12370	T<->C	ACT<->ACC	T<->T	Synonymous	DLO180_GM001627	11650	13716	--
Chr2	12406	T<->C	TTT<->TTC	F<->F	Synonymous	DLO180_GM001627	11650	13716	--
Chr2	12433	A<->G	GCA<->GCG	A<->A	Synonymous	DLO180_GM001627	11650	13716	--
Chr2	12466	C<->T	CGC<->CGT	R<->R	Synonymous	DLO180_GM001627	11650	13716	--
Chr2	12469	G<->T	GCG<->GCT	A<->A	Synonymous	DLO180_GM001627	11650	13716	--
Chr2	12472	C<->T	TAC<->TAT	Y<->Y	Synonymous	DLO180_GM001627	11650	13716	--
Chr2	12487	T<->G	GTT<->GTG	V<->V	Synonymous	DLO180_GM001627	11650	13716	--
Chr2	12561	A<->C	AAG<->CAG	K<->Q	Nonsynonymous	DLO180_GM001627	11650	13716	--
Chr2	12604	T<->A	GCT<->GCA	A<->A	Synonymous	DLO180_GM001627	11650	13716	--
Chr2	12613	A<->T	ACA<->ACT	T<->T	Synonymous	DLO180_GM001627	11650	13716	--
Chr2	12640	A<->G	ACA<->ACG	T<->T	Synonymous	DLO180_GM001627	11650	13716	--
Chr2	12654	A<->C	AAG<->CAG	K<->Q	Nonsynonymous	DLO180_GM001627	11650	13716	--
Chr2	12676	G<->A	GAG<->GAA	E<->E	Synonymous	DLO180_GM001627	11650	13716	--
Chr2	12727	A<->G	GAA<->GAG	E<->E	Synonymous	DLO180_GM001627	11650	13716	--
Chr2	12841	A<->C	GAA<->GAC	E<->D	Nonsynonymous	DLO180_GM001627	11650	13716	--
Chr2	12880	C<->T	ACC<->ACT	T<->T	Synonymous	DLO180_GM001627	11650	13716	--
Chr2	12934	G<->A	ACG<->ACA	T<->T	Synonymous	DLO180_GM001627	11650	13716	--
Chr2	12940	T<->A	GTT<->GTA	V<->V	Synonymous	DLO180_GM001627	11650	13716	--
Chr2	12943	A<->G	GTA<->GTG	V<->V	Synonymous	DLO180_GM001627	11650	13716	--
Chr2	12967	C<->A	GTC<->GTA	V<->V	Synonymous	DLO180_GM001627	11650	13716	--
Chr2	13156	C<->T	GGC<->GGT	G<->G	Synonymous	DLO180_GM001627	11650	13716	--
Chr2	13162	T<->C	ATT<->ATC	I<->I	Synonymous	DLO180_GM001627	11650	13716	--
Chr2	13240	A<->G	CCA<->CCG	P<->P	Synonymous	DLO180_GM001627	11650	13716	--
Chr2	13339	A<->G	ACA<->ACG	T<->T	Synonymous	DLO180_GM001627	11650	13716	--
Chr2	13552	A<->T	CTA<->CTT	L<->L	Synonymous	DLO180_GM001627	11650	13716	--
Chr2	13862	T<->C	CGT<->CGC	R<->R	Synonymous	DLO180_GM001628	13730	14647	Glycyl-tRNA synthetase alpha chain (EC 6.1.1.14)
Chr2	13907	A<->G	GAA<->GAG	E<->E	Synonymous	DLO180_GM001628	13730	14647	Glycyl-tRNA synthetase alpha chain (EC 6.1.1.14)
Chr2	14111	T<->G	TCT<->TCG	S<->S	Synonymous	DLO180_GM001628	13730	14647	Glycyl-tRNA synthetase alpha chain (EC 6.1.1.14)
Chr2	14168	G<->T	ACG<->ACT	T<->T	Synonymous	DLO180_GM001628	13730	14647	Glycyl-tRNA synthetase alpha chain (EC 6.1.1.14)
Chr2	14171	A<->G	GTA<->GTG	V<->V	Synonymous	DLO180_GM001628	13730	14647	Glycyl-tRNA synthetase alpha chain (EC 6.1.1.14)
Chr2	14174	G<->A	CCG<->CCA	P<->P	Synonymous	DLO180_GM001628	13730	14647	Glycyl-tRNA synthetase alpha chain (EC 6.1.1.14)
Chr2	14252	C<->T	GGC<->GGT	G<->G	Synonymous	DLO180_GM001628	13730	14647	Glycyl-tRNA synthetase alpha chain (EC 6.1.1.14)
Chr2	14300	C<->T	TTC<->TTT	F<->F	Synonymous	DLO180_GM001628	13730	14647	Glycyl-tRNA synthetase alpha chain (EC 6.1.1.14)
Chr2	17439	A<->C	GGA<->GGC	G<->G	Synonymous	DLO180_GM001633	16924	17865	Transcriptional regulator, LysR family
Chr2	19450	C<->T	GGC<->GGT	G<->G	Synonymous	DLO180_GM001635	19174	20298	--
Chr2	19462	C<->G	CTC<->CTG	L<->L	Synonymous	DLO180_GM001635	19174	20298	--
Chr2	19612	C<->T	TCC<->TCT	S<->S	Synonymous	DLO180_GM001635	19174	20298	--
Chr2	19617	C<->T	CTA<->TTA	L<->L	Synonymous	DLO180_GM001635	19174	20298	--
Chr2	19618	C<->T	GCC<->GCT	A<->A	Synonymous	DLO180_GM001635	19174	20298	--
Chr2	19621	A<->C	TCA<->TCC	S<->S	Synonymous	DLO180_GM001635	19174	20298	--
Chr2	19627	A<->G	ACA<->ACG	T<->T	Synonymous	DLO180_GM001635	19174	20298	--
Chr2	19630	T<->C	GGT<->GGC	G<->G	Synonymous	DLO180_GM001635	19174	20298	--
Chr2	19642	C<->T	ACC<->ACT	T<->T	Synonymous	DLO180_GM001635	19174	20298	--
Chr2	19819	C<->T	CAC<->CAT	H<->H	Synonymous	DLO180_GM001635	19174	20298	--
Chr2	19837	T<->G	GAT<->GAG	D<->E	Nonsynonymous	DLO180_GM001635	19174	20298	--
Chr2	20062	C<->A	GGC<->GGA	G<->G	Synonymous	DLO180_GM001635	19174	20298	--
Chr2	20074	C<->T	AAC<->AAT	N<->N	Synonymous	DLO180_GM001635	19174	20298	--
Chr2	20128	T<->C	CGT<->CGC	R<->R	Synonymous	DLO180_GM001635	19174	20298	--
Chr2	20413	T<->G	GCT<->GCG	A<->A	Synonymous	DLO180_GM001636	20365	22536	Enoyl-CoA hydratase (EC 4.2.1.17) / Delta(3)-cis-delta(2)-trans-enoyl-CoA isomerase (EC 5.3.3.8) / 3-hydroxyacyl-CoA dehydrogenase (EC 1.1.1.35) / 3-hydroxybutyryl-CoA epimerase (EC 5.1.2.3)
Chr2	20427	C<->T	CTG<->TTG	L<->L	Synonymous	DLO180_GM001636	20365	22536	Enoyl-CoA hydratase (EC 4.2.1.17) / Delta(3)-cis-delta(2)-trans-enoyl-CoA isomerase (EC 5.3.3.8) / 3-hydroxyacyl-CoA dehydrogenase (EC 1.1.1.35) / 3-hydroxybutyryl-CoA epimerase (EC 5.1.2.3)
Chr2	20596	T<->C	GGT<->GGC	G<->G	Synonymous	DLO180_GM001636	20365	22536	Enoyl-CoA hydratase (EC 4.2.1.17) / Delta(3)-cis-delta(2)-trans-enoyl-CoA isomerase (EC 5.3.3.8) / 3-hydroxyacyl-CoA dehydrogenase (EC 1.1.1.35) / 3-hydroxybutyryl-CoA epimerase (EC 5.1.2.3)
Chr2	20668	C<->A	TTC<->TTA	F<->L	Nonsynonymous	DLO180_GM001636	20365	22536	Enoyl-CoA hydratase (EC 4.2.1.17) / Delta(3)-cis-delta(2)-trans-enoyl-CoA isomerase (EC 5.3.3.8) / 3-hydroxyacyl-CoA dehydrogenase (EC 1.1.1.35) / 3-hydroxybutyryl-CoA epimerase (EC 5.1.2.3)
Chr2	20671	A<->G	GAA<->GAG	E<->E	Synonymous	DLO180_GM001636	20365	22536	Enoyl-CoA hydratase (EC 4.2.1.17) / Delta(3)-cis-delta(2)-trans-enoyl-CoA isomerase (EC 5.3.3.8) / 3-hydroxyacyl-CoA dehydrogenase (EC 1.1.1.35) / 3-hydroxybutyryl-CoA epimerase (EC 5.1.2.3)
Chr2	20837	G<->A	AGA<->AAA	R<->K	Nonsynonymous	DLO180_GM001636	20365	22536	Enoyl-CoA hydratase (EC 4.2.1.17) / Delta(3)-cis-delta(2)-trans-enoyl-CoA isomerase (EC 5.3.3.8) / 3-hydroxyacyl-CoA dehydrogenase (EC 1.1.1.35) / 3-hydroxybutyryl-CoA epimerase (EC 5.1.2.3)
Chr2	20938	C<->A	GGC<->GGA	G<->G	Synonymous	DLO180_GM001636	20365	22536	Enoyl-CoA hydratase (EC 4.2.1.17) / Delta(3)-cis-delta(2)-trans-enoyl-CoA isomerase (EC 5.3.3.8) / 3-hydroxyacyl-CoA dehydrogenase (EC 1.1.1.35) / 3-hydroxybutyryl-CoA epimerase (EC 5.1.2.3)
Chr2	21088	A<->G	GCA<->GCG	A<->A	Synonymous	DLO180_GM001636	20365	22536	Enoyl-CoA hydratase (EC 4.2.1.17) / Delta(3)-cis-delta(2)-trans-enoyl-CoA isomerase (EC 5.3.3.8) / 3-hydroxyacyl-CoA dehydrogenase (EC 1.1.1.35) / 3-hydroxybutyryl-CoA epimerase (EC 5.1.2.3)
Chr2	21151	T<->G	GTT<->GTG	V<->V	Synonymous	DLO180_GM001636	20365	22536	Enoyl-CoA hydratase (EC 4.2.1.17) / Delta(3)-cis-delta(2)-trans-enoyl-CoA isomerase (EC 5.3.3.8) / 3-hydroxyacyl-CoA dehydrogenase (EC 1.1.1.35) / 3-hydroxybutyryl-CoA epimerase (EC 5.1.2.3)
Chr2	21199	C<->T	AAC<->AAT	N<->N	Synonymous	DLO180_GM001636	20365	22536	Enoyl-CoA hydratase (EC 4.2.1.17) / Delta(3)-cis-delta(2)-trans-enoyl-CoA isomerase (EC 5.3.3.8) / 3-hydroxyacyl-CoA dehydrogenase (EC 1.1.1.35) / 3-hydroxybutyryl-CoA epimerase (EC 5.1.2.3)
Chr2	21231	T<->C	TTA<->CTA	L<->L	Synonymous	DLO180_GM001636	20365	22536	Enoyl-CoA hydratase (EC 4.2.1.17) / Delta(3)-cis-delta(2)-trans-enoyl-CoA isomerase (EC 5.3.3.8) / 3-hydroxyacyl-CoA dehydrogenase (EC 1.1.1.35) / 3-hydroxybutyryl-CoA epimerase (EC 5.1.2.3)
Chr2	21265	T<->C	GTT<->GTC	V<->V	Synonymous	DLO180_GM001636	20365	22536	Enoyl-CoA hydratase (EC 4.2.1.17) / Delta(3)-cis-delta(2)-trans-enoyl-CoA isomerase (EC 5.3.3.8) / 3-hydroxyacyl-CoA dehydrogenase (EC 1.1.1.35) / 3-hydroxybutyryl-CoA epimerase (EC 5.1.2.3)
Chr2	21331	A<->C	GTA<->GTC	V<->V	Synonymous	DLO180_GM001636	20365	22536	Enoyl-CoA hydratase (EC 4.2.1.17) / Delta(3)-cis-delta(2)-trans-enoyl-CoA isomerase (EC 5.3.3.8) / 3-hydroxyacyl-CoA dehydrogenase (EC 1.1.1.35) / 3-hydroxybutyryl-CoA epimerase (EC 5.1.2.3)
Chr2	21358	T<->C	AAT<->AAC	N<->N	Synonymous	DLO180_GM001636	20365	22536	Enoyl-CoA hydratase (EC 4.2.1.17) / Delta(3)-cis-delta(2)-trans-enoyl-CoA isomerase (EC 5.3.3.8) / 3-hydroxyacyl-CoA dehydrogenase (EC 1.1.1.35) / 3-hydroxybutyryl-CoA epimerase (EC 5.1.2.3)
Chr2	21409	T<->G	GCT<->GCG	A<->A	Synonymous	DLO180_GM001636	20365	22536	Enoyl-CoA hydratase (EC 4.2.1.17) / Delta(3)-cis-delta(2)-trans-enoyl-CoA isomerase (EC 5.3.3.8) / 3-hydroxyacyl-CoA dehydrogenase (EC 1.1.1.35) / 3-hydroxybutyryl-CoA epimerase (EC 5.1.2.3)
Chr2	21502	T<->C	ATT<->ATC	I<->I	Synonymous	DLO180_GM001636	20365	22536	Enoyl-CoA hydratase (EC 4.2.1.17) / Delta(3)-cis-delta(2)-trans-enoyl-CoA isomerase (EC 5.3.3.8) / 3-hydroxyacyl-CoA dehydrogenase (EC 1.1.1.35) / 3-hydroxybutyryl-CoA epimerase (EC 5.1.2.3)
Chr2	21655	T<->C	CTT<->CTC	L<->L	Synonymous	DLO180_GM001636	20365	22536	Enoyl-CoA hydratase (EC 4.2.1.17) / Delta(3)-cis-delta(2)-trans-enoyl-CoA isomerase (EC 5.3.3.8) / 3-hydroxyacyl-CoA dehydrogenase (EC 1.1.1.35) / 3-hydroxybutyryl-CoA epimerase (EC 5.1.2.3)
Chr2	21835	A<->G	ACA<->ACG	T<->T	Synonymous	DLO180_GM001636	20365	22536	Enoyl-CoA hydratase (EC 4.2.1.17) / Delta(3)-cis-delta(2)-trans-enoyl-CoA isomerase (EC 5.3.3.8) / 3-hydroxyacyl-CoA dehydrogenase (EC 1.1.1.35) / 3-hydroxybutyryl-CoA epimerase (EC 5.1.2.3)
Chr2	21856	T<->A	CTT<->CTA	L<->L	Synonymous	DLO180_GM001636	20365	22536	Enoyl-CoA hydratase (EC 4.2.1.17) / Delta(3)-cis-delta(2)-trans-enoyl-CoA isomerase (EC 5.3.3.8) / 3-hydroxyacyl-CoA dehydrogenase (EC 1.1.1.35) / 3-hydroxybutyryl-CoA epimerase (EC 5.1.2.3)
Chr2	21865	A<->C	CTA<->CTC	L<->L	Synonymous	DLO180_GM001636	20365	22536	Enoyl-CoA hydratase (EC 4.2.1.17) / Delta(3)-cis-delta(2)-trans-enoyl-CoA isomerase (EC 5.3.3.8) / 3-hydroxyacyl-CoA dehydrogenase (EC 1.1.1.35) / 3-hydroxybutyryl-CoA epimerase (EC 5.1.2.3)
Chr2	21868	G<->A	ACG<->ACA	T<->T	Synonymous	DLO180_GM001636	20365	22536	Enoyl-CoA hydratase (EC 4.2.1.17) / Delta(3)-cis-delta(2)-trans-enoyl-CoA isomerase (EC 5.3.3.8) / 3-hydroxyacyl-CoA dehydrogenase (EC 1.1.1.35) / 3-hydroxybutyryl-CoA epimerase (EC 5.1.2.3)
Chr2	21871	A<->G	CTA<->CTG	L<->L	Synonymous	DLO180_GM001636	20365	22536	Enoyl-CoA hydratase (EC 4.2.1.17) / Delta(3)-cis-delta(2)-trans-enoyl-CoA isomerase (EC 5.3.3.8) / 3-hydroxyacyl-CoA dehydrogenase (EC 1.1.1.35) / 3-hydroxybutyryl-CoA epimerase (EC 5.1.2.3)
Chr2	21874	G<->A	GCG<->GCA	A<->A	Synonymous	DLO180_GM001636	20365	22536	Enoyl-CoA hydratase (EC 4.2.1.17) / Delta(3)-cis-delta(2)-trans-enoyl-CoA isomerase (EC 5.3.3.8) / 3-hydroxyacyl-CoA dehydrogenase (EC 1.1.1.35) / 3-hydroxybutyryl-CoA epimerase (EC 5.1.2.3)
Chr2	21876	G<->C	GCG<->CCG	A<->P	Nonsynonymous	DLO180_GM001636	20365	22536	Enoyl-CoA hydratase (EC 4.2.1.17) / Delta(3)-cis-delta(2)-trans-enoyl-CoA isomerase (EC 5.3.3.8) / 3-hydroxyacyl-CoA dehydrogenase (EC 1.1.1.35) / 3-hydroxybutyryl-CoA epimerase (EC 5.1.2.3)
Chr2	21877	A<->G	TCA<->TCG	S<->S	Synonymous	DLO180_GM001636	20365	22536	Enoyl-CoA hydratase (EC 4.2.1.17) / Delta(3)-cis-delta(2)-trans-enoyl-CoA isomerase (EC 5.3.3.8) / 3-hydroxyacyl-CoA dehydrogenase (EC 1.1.1.35) / 3-hydroxybutyryl-CoA epimerase (EC 5.1.2.3)
Chr2	21880	A<->C	ACA<->ACC	T<->T	Synonymous	DLO180_GM001636	20365	22536	Enoyl-CoA hydratase (EC 4.2.1.17) / Delta(3)-cis-delta(2)-trans-enoyl-CoA isomerase (EC 5.3.3.8) / 3-hydroxyacyl-CoA dehydrogenase (EC 1.1.1.35) / 3-hydroxybutyryl-CoA epimerase (EC 5.1.2.3)
Chr2	21883	G<->A	AAG<->AAA	K<->K	Synonymous	DLO180_GM001636	20365	22536	Enoyl-CoA hydratase (EC 4.2.1.17) / Delta(3)-cis-delta(2)-trans-enoyl-CoA isomerase (EC 5.3.3.8) / 3-hydroxyacyl-CoA dehydrogenase (EC 1.1.1.35) / 3-hydroxybutyryl-CoA epimerase (EC 5.1.2.3)
Chr2	21890	C<->A	ACA<->AAA	T<->K	Nonsynonymous	DLO180_GM001636	20365	22536	Enoyl-CoA hydratase (EC 4.2.1.17) / Delta(3)-cis-delta(2)-trans-enoyl-CoA isomerase (EC 5.3.3.8) / 3-hydroxyacyl-CoA dehydrogenase (EC 1.1.1.35) / 3-hydroxybutyryl-CoA epimerase (EC 5.1.2.3)
Chr2	21892	C<->T	CGC<->CGT	R<->R	Synonymous	DLO180_GM001636	20365	22536	Enoyl-CoA hydratase (EC 4.2.1.17) / Delta(3)-cis-delta(2)-trans-enoyl-CoA isomerase (EC 5.3.3.8) / 3-hydroxyacyl-CoA dehydrogenase (EC 1.1.1.35) / 3-hydroxybutyryl-CoA epimerase (EC 5.1.2.3)
Chr2	21895	C<->T	CGC<->CGT	R<->R	Synonymous	DLO180_GM001636	20365	22536	Enoyl-CoA hydratase (EC 4.2.1.17) / Delta(3)-cis-delta(2)-trans-enoyl-CoA isomerase (EC 5.3.3.8) / 3-hydroxyacyl-CoA dehydrogenase (EC 1.1.1.35) / 3-hydroxybutyryl-CoA epimerase (EC 5.1.2.3)
Chr2	21898	G<->A	GCG<->GCA	A<->A	Synonymous	DLO180_GM001636	20365	22536	Enoyl-CoA hydratase (EC 4.2.1.17) / Delta(3)-cis-delta(2)-trans-enoyl-CoA isomerase (EC 5.3.3.8) / 3-hydroxyacyl-CoA dehydrogenase (EC 1.1.1.35) / 3-hydroxybutyryl-CoA epimerase (EC 5.1.2.3)
Chr2	21907	C<->T	GAC<->GAT	D<->D	Synonymous	DLO180_GM001636	20365	22536	Enoyl-CoA hydratase (EC 4.2.1.17) / Delta(3)-cis-delta(2)-trans-enoyl-CoA isomerase (EC 5.3.3.8) / 3-hydroxyacyl-CoA dehydrogenase (EC 1.1.1.35) / 3-hydroxybutyryl-CoA epimerase (EC 5.1.2.3)
Chr2	21910	T<->C	CTT<->CTC	L<->L	Synonymous	DLO180_GM001636	20365	22536	Enoyl-CoA hydratase (EC 4.2.1.17) / Delta(3)-cis-delta(2)-trans-enoyl-CoA isomerase (EC 5.3.3.8) / 3-hydroxyacyl-CoA dehydrogenase (EC 1.1.1.35) / 3-hydroxybutyryl-CoA epimerase (EC 5.1.2.3)
Chr2	21912	C<->A	CTT<->ATT	L<->I	Nonsynonymous	DLO180_GM001636	20365	22536	Enoyl-CoA hydratase (EC 4.2.1.17) / Delta(3)-cis-delta(2)-trans-enoyl-CoA isomerase (EC 5.3.3.8) / 3-hydroxyacyl-CoA dehydrogenase (EC 1.1.1.35) / 3-hydroxybutyryl-CoA epimerase (EC 5.1.2.3)
Chr2	21913	A<->G	AAA<->AAG	K<->K	Synonymous	DLO180_GM001636	20365	22536	Enoyl-CoA hydratase (EC 4.2.1.17) / Delta(3)-cis-delta(2)-trans-enoyl-CoA isomerase (EC 5.3.3.8) / 3-hydroxyacyl-CoA dehydrogenase (EC 1.1.1.35) / 3-hydroxybutyryl-CoA epimerase (EC 5.1.2.3)
Chr2	21919	T<->C	AAT<->AAC	N<->N	Synonymous	DLO180_GM001636	20365	22536	Enoyl-CoA hydratase (EC 4.2.1.17) / Delta(3)-cis-delta(2)-trans-enoyl-CoA isomerase (EC 5.3.3.8) / 3-hydroxyacyl-CoA dehydrogenase (EC 1.1.1.35) / 3-hydroxybutyryl-CoA epimerase (EC 5.1.2.3)
Chr2	21925	C<->T	GCC<->GCT	A<->A	Synonymous	DLO180_GM001636	20365	22536	Enoyl-CoA hydratase (EC 4.2.1.17) / Delta(3)-cis-delta(2)-trans-enoyl-CoA isomerase (EC 5.3.3.8) / 3-hydroxyacyl-CoA dehydrogenase (EC 1.1.1.35) / 3-hydroxybutyryl-CoA epimerase (EC 5.1.2.3)
Chr2	21928	T<->A	TCT<->TCA	S<->S	Synonymous	DLO180_GM001636	20365	22536	Enoyl-CoA hydratase (EC 4.2.1.17) / Delta(3)-cis-delta(2)-trans-enoyl-CoA isomerase (EC 5.3.3.8) / 3-hydroxyacyl-CoA dehydrogenase (EC 1.1.1.35) / 3-hydroxybutyryl-CoA epimerase (EC 5.1.2.3)
Chr2	21934	A<->G	CTA<->CTG	L<->L	Synonymous	DLO180_GM001636	20365	22536	Enoyl-CoA hydratase (EC 4.2.1.17) / Delta(3)-cis-delta(2)-trans-enoyl-CoA isomerase (EC 5.3.3.8) / 3-hydroxyacyl-CoA dehydrogenase (EC 1.1.1.35) / 3-hydroxybutyryl-CoA epimerase (EC 5.1.2.3)
Chr2	21937	C<->A	ACC<->ACA	T<->T	Synonymous	DLO180_GM001636	20365	22536	Enoyl-CoA hydratase (EC 4.2.1.17) / Delta(3)-cis-delta(2)-trans-enoyl-CoA isomerase (EC 5.3.3.8) / 3-hydroxyacyl-CoA dehydrogenase (EC 1.1.1.35) / 3-hydroxybutyryl-CoA epimerase (EC 5.1.2.3)
Chr2	21945	C<->T	CTG<->TTG	L<->L	Synonymous	DLO180_GM001636	20365	22536	Enoyl-CoA hydratase (EC 4.2.1.17) / Delta(3)-cis-delta(2)-trans-enoyl-CoA isomerase (EC 5.3.3.8) / 3-hydroxyacyl-CoA dehydrogenase (EC 1.1.1.35) / 3-hydroxybutyryl-CoA epimerase (EC 5.1.2.3)
Chr2	21946	C<->A	GCC<->GCA	A<->A	Synonymous	DLO180_GM001636	20365	22536	Enoyl-CoA hydratase (EC 4.2.1.17) / Delta(3)-cis-delta(2)-trans-enoyl-CoA isomerase (EC 5.3.3.8) / 3-hydroxyacyl-CoA dehydrogenase (EC 1.1.1.35) / 3-hydroxybutyryl-CoA epimerase (EC 5.1.2.3)
Chr2	21949	A<->C	TCA<->TCC	S<->S	Synonymous	DLO180_GM001636	20365	22536	Enoyl-CoA hydratase (EC 4.2.1.17) / Delta(3)-cis-delta(2)-trans-enoyl-CoA isomerase (EC 5.3.3.8) / 3-hydroxyacyl-CoA dehydrogenase (EC 1.1.1.35) / 3-hydroxybutyryl-CoA epimerase (EC 5.1.2.3)
Chr2	21952	G<->A	GAG<->GAA	E<->E	Synonymous	DLO180_GM001636	20365	22536	Enoyl-CoA hydratase (EC 4.2.1.17) / Delta(3)-cis-delta(2)-trans-enoyl-CoA isomerase (EC 5.3.3.8) / 3-hydroxyacyl-CoA dehydrogenase (EC 1.1.1.35) / 3-hydroxybutyryl-CoA epimerase (EC 5.1.2.3)
Chr2	21955	C<->T	TAC<->TAT	Y<->Y	Synonymous	DLO180_GM001636	20365	22536	Enoyl-CoA hydratase (EC 4.2.1.17) / Delta(3)-cis-delta(2)-trans-enoyl-CoA isomerase (EC 5.3.3.8) / 3-hydroxyacyl-CoA dehydrogenase (EC 1.1.1.35) / 3-hydroxybutyryl-CoA epimerase (EC 5.1.2.3)
Chr2	21961	T<->G	TCT<->TCG	S<->S	Synonymous	DLO180_GM001636	20365	22536	Enoyl-CoA hydratase (EC 4.2.1.17) / Delta(3)-cis-delta(2)-trans-enoyl-CoA isomerase (EC 5.3.3.8) / 3-hydroxyacyl-CoA dehydrogenase (EC 1.1.1.35) / 3-hydroxybutyryl-CoA epimerase (EC 5.1.2.3)
Chr2	21963	T<->G	TCT<->GCT	S<->A	Nonsynonymous	DLO180_GM001636	20365	22536	Enoyl-CoA hydratase (EC 4.2.1.17) / Delta(3)-cis-delta(2)-trans-enoyl-CoA isomerase (EC 5.3.3.8) / 3-hydroxyacyl-CoA dehydrogenase (EC 1.1.1.35) / 3-hydroxybutyryl-CoA epimerase (EC 5.1.2.3)
Chr2	21964	C<->T	GAC<->GAT	D<->D	Synonymous	DLO180_GM001636	20365	22536	Enoyl-CoA hydratase (EC 4.2.1.17) / Delta(3)-cis-delta(2)-trans-enoyl-CoA isomerase (EC 5.3.3.8) / 3-hydroxyacyl-CoA dehydrogenase (EC 1.1.1.35) / 3-hydroxybutyryl-CoA epimerase (EC 5.1.2.3)
Chr2	21967	C<->T	AGC<->AGT	S<->S	Synonymous	DLO180_GM001636	20365	22536	Enoyl-CoA hydratase (EC 4.2.1.17) / Delta(3)-cis-delta(2)-trans-enoyl-CoA isomerase (EC 5.3.3.8) / 3-hydroxyacyl-CoA dehydrogenase (EC 1.1.1.35) / 3-hydroxybutyryl-CoA epimerase (EC 5.1.2.3)
Chr2	21968	G<->C	AGC<->ACC	S<->T	Nonsynonymous	DLO180_GM001636	20365	22536	Enoyl-CoA hydratase (EC 4.2.1.17) / Delta(3)-cis-delta(2)-trans-enoyl-CoA isomerase (EC 5.3.3.8) / 3-hydroxyacyl-CoA dehydrogenase (EC 1.1.1.35) / 3-hydroxybutyryl-CoA epimerase (EC 5.1.2.3)
Chr2	21973	C<->T	GTC<->GTT	V<->V	Synonymous	DLO180_GM001636	20365	22536	Enoyl-CoA hydratase (EC 4.2.1.17) / Delta(3)-cis-delta(2)-trans-enoyl-CoA isomerase (EC 5.3.3.8) / 3-hydroxyacyl-CoA dehydrogenase (EC 1.1.1.35) / 3-hydroxybutyryl-CoA epimerase (EC 5.1.2.3)
Chr2	21976	A<->G	GTA<->GTG	V<->V	Synonymous	DLO180_GM001636	20365	22536	Enoyl-CoA hydratase (EC 4.2.1.17) / Delta(3)-cis-delta(2)-trans-enoyl-CoA isomerase (EC 5.3.3.8) / 3-hydroxyacyl-CoA dehydrogenase (EC 1.1.1.35) / 3-hydroxybutyryl-CoA epimerase (EC 5.1.2.3)
Chr2	21979	A<->T	GCA<->GCT	A<->A	Synonymous	DLO180_GM001636	20365	22536	Enoyl-CoA hydratase (EC 4.2.1.17) / Delta(3)-cis-delta(2)-trans-enoyl-CoA isomerase (EC 5.3.3.8) / 3-hydroxyacyl-CoA dehydrogenase (EC 1.1.1.35) / 3-hydroxybutyryl-CoA epimerase (EC 5.1.2.3)
Chr2	21987	C<->T	CTG<->TTG	L<->L	Synonymous	DLO180_GM001636	20365	22536	Enoyl-CoA hydratase (EC 4.2.1.17) / Delta(3)-cis-delta(2)-trans-enoyl-CoA isomerase (EC 5.3.3.8) / 3-hydroxyacyl-CoA dehydrogenase (EC 1.1.1.35) / 3-hydroxybutyryl-CoA epimerase (EC 5.1.2.3)
Chr2	21988	G<->A	CTG<->CTA	L<->L	Synonymous	DLO180_GM001636	20365	22536	Enoyl-CoA hydratase (EC 4.2.1.17) / Delta(3)-cis-delta(2)-trans-enoyl-CoA isomerase (EC 5.3.3.8) / 3-hydroxyacyl-CoA dehydrogenase (EC 1.1.1.35) / 3-hydroxybutyryl-CoA epimerase (EC 5.1.2.3)
Chr2	21990	C<->T	CTG<->TTG	L<->L	Synonymous	DLO180_GM001636	20365	22536	Enoyl-CoA hydratase (EC 4.2.1.17) / Delta(3)-cis-delta(2)-trans-enoyl-CoA isomerase (EC 5.3.3.8) / 3-hydroxyacyl-CoA dehydrogenase (EC 1.1.1.35) / 3-hydroxybutyryl-CoA epimerase (EC 5.1.2.3)
Chr2	21991	C<->T	GGC<->GGT	G<->G	Synonymous	DLO180_GM001636	20365	22536	Enoyl-CoA hydratase (EC 4.2.1.17) / Delta(3)-cis-delta(2)-trans-enoyl-CoA isomerase (EC 5.3.3.8) / 3-hydroxyacyl-CoA dehydrogenase (EC 1.1.1.35) / 3-hydroxybutyryl-CoA epimerase (EC 5.1.2.3)
Chr2	21996	C<->A	CTT<->ATT	L<->I	Nonsynonymous	DLO180_GM001636	20365	22536	Enoyl-CoA hydratase (EC 4.2.1.17) / Delta(3)-cis-delta(2)-trans-enoyl-CoA isomerase (EC 5.3.3.8) / 3-hydroxyacyl-CoA dehydrogenase (EC 1.1.1.35) / 3-hydroxybutyryl-CoA epimerase (EC 5.1.2.3)
Chr2	22000	C<->G	CTC<->CTG	L<->L	Synonymous	DLO180_GM001636	20365	22536	Enoyl-CoA hydratase (EC 4.2.1.17) / Delta(3)-cis-delta(2)-trans-enoyl-CoA isomerase (EC 5.3.3.8) / 3-hydroxyacyl-CoA dehydrogenase (EC 1.1.1.35) / 3-hydroxybutyryl-CoA epimerase (EC 5.1.2.3)
Chr2	22002	C<->T	CTC<->TTC	L<->F	Nonsynonymous	DLO180_GM001636	20365	22536	Enoyl-CoA hydratase (EC 4.2.1.17) / Delta(3)-cis-delta(2)-trans-enoyl-CoA isomerase (EC 5.3.3.8) / 3-hydroxyacyl-CoA dehydrogenase (EC 1.1.1.35) / 3-hydroxybutyryl-CoA epimerase (EC 5.1.2.3)
Chr2	22012	T<->A	GCT<->GCA	A<->A	Synonymous	DLO180_GM001636	20365	22536	Enoyl-CoA hydratase (EC 4.2.1.17) / Delta(3)-cis-delta(2)-trans-enoyl-CoA isomerase (EC 5.3.3.8) / 3-hydroxyacyl-CoA dehydrogenase (EC 1.1.1.35) / 3-hydroxybutyryl-CoA epimerase (EC 5.1.2.3)
Chr2	22018	C<->T	TGC<->TGT	C<->C	Synonymous	DLO180_GM001636	20365	22536	Enoyl-CoA hydratase (EC 4.2.1.17) / Delta(3)-cis-delta(2)-trans-enoyl-CoA isomerase (EC 5.3.3.8) / 3-hydroxyacyl-CoA dehydrogenase (EC 1.1.1.35) / 3-hydroxybutyryl-CoA epimerase (EC 5.1.2.3)
Chr2	22027	T<->C	GGT<->GGC	G<->G	Synonymous	DLO180_GM001636	20365	22536	Enoyl-CoA hydratase (EC 4.2.1.17) / Delta(3)-cis-delta(2)-trans-enoyl-CoA isomerase (EC 5.3.3.8) / 3-hydroxyacyl-CoA dehydrogenase (EC 1.1.1.35) / 3-hydroxybutyryl-CoA epimerase (EC 5.1.2.3)
Chr2	22033	T<->G	ACT<->ACG	T<->T	Synonymous	DLO180_GM001636	20365	22536	Enoyl-CoA hydratase (EC 4.2.1.17) / Delta(3)-cis-delta(2)-trans-enoyl-CoA isomerase (EC 5.3.3.8) / 3-hydroxyacyl-CoA dehydrogenase (EC 1.1.1.35) / 3-hydroxybutyryl-CoA epimerase (EC 5.1.2.3)
Chr2	22036	T<->C	ATT<->ATC	I<->I	Synonymous	DLO180_GM001636	20365	22536	Enoyl-CoA hydratase (EC 4.2.1.17) / Delta(3)-cis-delta(2)-trans-enoyl-CoA isomerase (EC 5.3.3.8) / 3-hydroxyacyl-CoA dehydrogenase (EC 1.1.1.35) / 3-hydroxybutyryl-CoA epimerase (EC 5.1.2.3)
Chr2	22048	A<->G	GCA<->GCG	A<->A	Synonymous	DLO180_GM001636	20365	22536	Enoyl-CoA hydratase (EC 4.2.1.17) / Delta(3)-cis-delta(2)-trans-enoyl-CoA isomerase (EC 5.3.3.8) / 3-hydroxyacyl-CoA dehydrogenase (EC 1.1.1.35) / 3-hydroxybutyryl-CoA epimerase (EC 5.1.2.3)
Chr2	22051	T<->C	AAT<->AAC	N<->N	Synonymous	DLO180_GM001636	20365	22536	Enoyl-CoA hydratase (EC 4.2.1.17) / Delta(3)-cis-delta(2)-trans-enoyl-CoA isomerase (EC 5.3.3.8) / 3-hydroxyacyl-CoA dehydrogenase (EC 1.1.1.35) / 3-hydroxybutyryl-CoA epimerase (EC 5.1.2.3)
Chr2	22052	A<->G	AAT<->AGT	N<->S	Nonsynonymous	DLO180_GM001636	20365	22536	Enoyl-CoA hydratase (EC 4.2.1.17) / Delta(3)-cis-delta(2)-trans-enoyl-CoA isomerase (EC 5.3.3.8) / 3-hydroxyacyl-CoA dehydrogenase (EC 1.1.1.35) / 3-hydroxybutyryl-CoA epimerase (EC 5.1.2.3)
Chr2	22069	C<->T	CGC<->CGT	R<->R	Synonymous	DLO180_GM001636	20365	22536	Enoyl-CoA hydratase (EC 4.2.1.17) / Delta(3)-cis-delta(2)-trans-enoyl-CoA isomerase (EC 5.3.3.8) / 3-hydroxyacyl-CoA dehydrogenase (EC 1.1.1.35) / 3-hydroxybutyryl-CoA epimerase (EC 5.1.2.3)
Chr2	22072	T<->G	CCT<->CCG	P<->P	Synonymous	DLO180_GM001636	20365	22536	Enoyl-CoA hydratase (EC 4.2.1.17) / Delta(3)-cis-delta(2)-trans-enoyl-CoA isomerase (EC 5.3.3.8) / 3-hydroxyacyl-CoA dehydrogenase (EC 1.1.1.35) / 3-hydroxybutyryl-CoA epimerase (EC 5.1.2.3)
Chr2	22077	C<->T	CTG<->TTG	L<->L	Synonymous	DLO180_GM001636	20365	22536	Enoyl-CoA hydratase (EC 4.2.1.17) / Delta(3)-cis-delta(2)-trans-enoyl-CoA isomerase (EC 5.3.3.8) / 3-hydroxyacyl-CoA dehydrogenase (EC 1.1.1.35) / 3-hydroxybutyryl-CoA epimerase (EC 5.1.2.3)
Chr2	22078	C<->T	CGC<->CGT	R<->R	Synonymous	DLO180_GM001636	20365	22536	Enoyl-CoA hydratase (EC 4.2.1.17) / Delta(3)-cis-delta(2)-trans-enoyl-CoA isomerase (EC 5.3.3.8) / 3-hydroxyacyl-CoA dehydrogenase (EC 1.1.1.35) / 3-hydroxybutyryl-CoA epimerase (EC 5.1.2.3)
Chr2	22081	A<->G	GTA<->GTG	V<->V	Synonymous	DLO180_GM001636	20365	22536	Enoyl-CoA hydratase (EC 4.2.1.17) / Delta(3)-cis-delta(2)-trans-enoyl-CoA isomerase (EC 5.3.3.8) / 3-hydroxyacyl-CoA dehydrogenase (EC 1.1.1.35) / 3-hydroxybutyryl-CoA epimerase (EC 5.1.2.3)
Chr2	22117	T<->C	ACT<->ACC	T<->T	Synonymous	DLO180_GM001636	20365	22536	Enoyl-CoA hydratase (EC 4.2.1.17) / Delta(3)-cis-delta(2)-trans-enoyl-CoA isomerase (EC 5.3.3.8) / 3-hydroxyacyl-CoA dehydrogenase (EC 1.1.1.35) / 3-hydroxybutyryl-CoA epimerase (EC 5.1.2.3)
Chr2	22126	G<->A	CTG<->CTA	L<->L	Synonymous	DLO180_GM001636	20365	22536	Enoyl-CoA hydratase (EC 4.2.1.17) / Delta(3)-cis-delta(2)-trans-enoyl-CoA isomerase (EC 5.3.3.8) / 3-hydroxyacyl-CoA dehydrogenase (EC 1.1.1.35) / 3-hydroxybutyryl-CoA epimerase (EC 5.1.2.3)
Chr2	22129	T<->C	GGT<->GGC	G<->G	Synonymous	DLO180_GM001636	20365	22536	Enoyl-CoA hydratase (EC 4.2.1.17) / Delta(3)-cis-delta(2)-trans-enoyl-CoA isomerase (EC 5.3.3.8) / 3-hydroxyacyl-CoA dehydrogenase (EC 1.1.1.35) / 3-hydroxybutyryl-CoA epimerase (EC 5.1.2.3)
Chr2	22144	G<->A	AAG<->AAA	K<->K	Synonymous	DLO180_GM001636	20365	22536	Enoyl-CoA hydratase (EC 4.2.1.17) / Delta(3)-cis-delta(2)-trans-enoyl-CoA isomerase (EC 5.3.3.8) / 3-hydroxyacyl-CoA dehydrogenase (EC 1.1.1.35) / 3-hydroxybutyryl-CoA epimerase (EC 5.1.2.3)
Chr2	22147	C<->T	GAC<->GAT	D<->D	Synonymous	DLO180_GM001636	20365	22536	Enoyl-CoA hydratase (EC 4.2.1.17) / Delta(3)-cis-delta(2)-trans-enoyl-CoA isomerase (EC 5.3.3.8) / 3-hydroxyacyl-CoA dehydrogenase (EC 1.1.1.35) / 3-hydroxybutyryl-CoA epimerase (EC 5.1.2.3)
Chr2	22275	T<->C	TTA<->CTA	L<->L	Synonymous	DLO180_GM001636	20365	22536	Enoyl-CoA hydratase (EC 4.2.1.17) / Delta(3)-cis-delta(2)-trans-enoyl-CoA isomerase (EC 5.3.3.8) / 3-hydroxyacyl-CoA dehydrogenase (EC 1.1.1.35) / 3-hydroxybutyryl-CoA epimerase (EC 5.1.2.3)
Chr2	22351	C<->T	GAC<->GAT	D<->D	Synonymous	DLO180_GM001636	20365	22536	Enoyl-CoA hydratase (EC 4.2.1.17) / Delta(3)-cis-delta(2)-trans-enoyl-CoA isomerase (EC 5.3.3.8) / 3-hydroxyacyl-CoA dehydrogenase (EC 1.1.1.35) / 3-hydroxybutyryl-CoA epimerase (EC 5.1.2.3)
Chr2	22474	T<->C	AGT<->AGC	S<->S	Synonymous	DLO180_GM001636	20365	22536	Enoyl-CoA hydratase (EC 4.2.1.17) / Delta(3)-cis-delta(2)-trans-enoyl-CoA isomerase (EC 5.3.3.8) / 3-hydroxyacyl-CoA dehydrogenase (EC 1.1.1.35) / 3-hydroxybutyryl-CoA epimerase (EC 5.1.2.3)
Chr2	22859	T<->C	AGT<->AGC	S<->S	Synonymous	DLO180_GM001637	22794	23417	FIG000605: protein co-occurring with transport systems (COG1739)
Chr2	23039	C<->G	GGC<->GGG	G<->G	Synonymous	DLO180_GM001637	22794	23417	FIG000605: protein co-occurring with transport systems (COG1739)
Chr2	23562	T<->C	GAT<->GAC	D<->D	Synonymous	DLO180_GM001638	23464	24921	Trk potassium uptake system protein TrkH
Chr2	23796	G<->A	ACG<->ACA	T<->T	Synonymous	DLO180_GM001638	23464	24921	Trk potassium uptake system protein TrkH
Chr2	24171	T<->C	TAT<->TAC	Y<->Y	Synonymous	DLO180_GM001638	23464	24921	Trk potassium uptake system protein TrkH
Chr2	24273	C<->T	TAC<->TAT	Y<->Y	Synonymous	DLO180_GM001638	23464	24921	Trk potassium uptake system protein TrkH
Chr2	24285	G<->A	CCG<->CCA	P<->P	Synonymous	DLO180_GM001638	23464	24921	Trk potassium uptake system protein TrkH
Chr2	24297	A<->G	GCA<->GCG	A<->A	Synonymous	DLO180_GM001638	23464	24921	Trk potassium uptake system protein TrkH
Chr2	24478	T<->C	TTG<->CTG	L<->L	Synonymous	DLO180_GM001638	23464	24921	Trk potassium uptake system protein TrkH
Chr2	24480	G<->A	TTG<->TTA	L<->L	Synonymous	DLO180_GM001638	23464	24921	Trk potassium uptake system protein TrkH
Chr2	24586	C<->T	CTG<->TTG	L<->L	Synonymous	DLO180_GM001638	23464	24921	Trk potassium uptake system protein TrkH
Chr2	24594	T<->C	CAT<->CAC	H<->H	Synonymous	DLO180_GM001638	23464	24921	Trk potassium uptake system protein TrkH
Chr2	24612	T<->C	ACT<->ACC	T<->T	Synonymous	DLO180_GM001638	23464	24921	Trk potassium uptake system protein TrkH
Chr2	24621	C<->G	GTC<->GTG	V<->V	Synonymous	DLO180_GM001638	23464	24921	Trk potassium uptake system protein TrkH
Chr2	24624	A<->T	GGA<->GGT	G<->G	Synonymous	DLO180_GM001638	23464	24921	Trk potassium uptake system protein TrkH
Chr2	24634	T<->C	TTA<->CTA	L<->L	Synonymous	DLO180_GM001638	23464	24921	Trk potassium uptake system protein TrkH
Chr2	24732	T<->C	GAT<->GAC	D<->D	Synonymous	DLO180_GM001638	23464	24921	Trk potassium uptake system protein TrkH
Chr2	24780	T<->C	GGT<->GGC	G<->G	Synonymous	DLO180_GM001638	23464	24921	Trk potassium uptake system protein TrkH
Chr2	24804	C<->T	CTC<->CTT	L<->L	Synonymous	DLO180_GM001638	23464	24921	Trk potassium uptake system protein TrkH
Chr2	25197	C<->T	ACC<->ACT	T<->T	Synonymous	DLO180_GM001639	24931	25458	Protoporphyrinogen IX oxidase, oxygen-independent, HemG
Chr2	25230	G<->A	CCG<->CCA	P<->P	Synonymous	DLO180_GM001639	24931	25458	Protoporphyrinogen IX oxidase, oxygen-independent, HemG
Chr2	31847	T<->C	ATT<->ATC	I<->I	Synonymous	DLO180_GM001642	31818	32201	Fluoride ion transporter CrcB
Chr2	31859	A<->G	GGA<->GGG	G<->G	Synonymous	DLO180_GM001642	31818	32201	Fluoride ion transporter CrcB
Chr2	31916	G<->A	GGG<->GGA	G<->G	Synonymous	DLO180_GM001642	31818	32201	Fluoride ion transporter CrcB
Chr2	31922	C<->T	GGC<->GGT	G<->G	Synonymous	DLO180_GM001642	31818	32201	Fluoride ion transporter CrcB
Chr2	31925	T<->C	TTT<->TTC	F<->F	Synonymous	DLO180_GM001642	31818	32201	Fluoride ion transporter CrcB
Chr2	31938	C<->T	CTG<->TTG	L<->L	Synonymous	DLO180_GM001642	31818	32201	Fluoride ion transporter CrcB
Chr2	31967	T<->C	ATT<->ATC	I<->I	Synonymous	DLO180_GM001642	31818	32201	Fluoride ion transporter CrcB
Chr2	31985	T<->G	GCT<->GCG	A<->A	Synonymous	DLO180_GM001642	31818	32201	Fluoride ion transporter CrcB
Chr2	31988	G<->A	GCG<->GCA	A<->A	Synonymous	DLO180_GM001642	31818	32201	Fluoride ion transporter CrcB
Chr2	32036	C<->T	GGC<->GGT	G<->G	Synonymous	DLO180_GM001642	31818	32201	Fluoride ion transporter CrcB
Chr2	32048	T<->C	CTT<->CTC	L<->L	Synonymous	DLO180_GM001642	31818	32201	Fluoride ion transporter CrcB
Chr2	32072	A<->C	ACA<->ACC	T<->T	Synonymous	DLO180_GM001642	31818	32201	Fluoride ion transporter CrcB
Chr2	32111	G<->T	GCG<->GCT	A<->A	Synonymous	DLO180_GM001642	31818	32201	Fluoride ion transporter CrcB
Chr2	32153	G<->T	CTG<->CTT	L<->L	Synonymous	DLO180_GM001642	31818	32201	Fluoride ion transporter CrcB
Chr2	32604	C<->T	AAC<->AAT	N<->N	Synonymous	DLO180_GM001643	32530	34470	Phosphomethylpyrimidine synthase ThiC (EC 4.1.99.17)
Chr2	32630	T<->C	TTT<->TCT	F<->S	Nonsynonymous	DLO180_GM001643	32530	34470	Phosphomethylpyrimidine synthase ThiC (EC 4.1.99.17)
Chr2	32632	T<->C	TGT<->CGT	C<->R	Nonsynonymous	DLO180_GM001643	32530	34470	Phosphomethylpyrimidine synthase ThiC (EC 4.1.99.17)
Chr2	32645	G<->A	CGA<->CAA	R<->Q	Nonsynonymous	DLO180_GM001643	32530	34470	Phosphomethylpyrimidine synthase ThiC (EC 4.1.99.17)
Chr2	32751	C<->T	GGC<->GGT	G<->G	Synonymous	DLO180_GM001643	32530	34470	Phosphomethylpyrimidine synthase ThiC (EC 4.1.99.17)
Chr2	32754	A<->G	GTA<->GTG	V<->V	Synonymous	DLO180_GM001643	32530	34470	Phosphomethylpyrimidine synthase ThiC (EC 4.1.99.17)
Chr2	32763	T<->C	GAT<->GAC	D<->D	Synonymous	DLO180_GM001643	32530	34470	Phosphomethylpyrimidine synthase ThiC (EC 4.1.99.17)
Chr2	32788	C<->A	CGT<->AGT	R<->S	Nonsynonymous	DLO180_GM001643	32530	34470	Phosphomethylpyrimidine synthase ThiC (EC 4.1.99.17)
Chr2	32811	A<->G	GAA<->GAG	E<->E	Synonymous	DLO180_GM001643	32530	34470	Phosphomethylpyrimidine synthase ThiC (EC 4.1.99.17)
Chr2	33084	C<->T	AGC<->AGT	S<->S	Synonymous	DLO180_GM001643	32530	34470	Phosphomethylpyrimidine synthase ThiC (EC 4.1.99.17)
Chr2	33306	G<->T	GGG<->GGT	G<->G	Synonymous	DLO180_GM001643	32530	34470	Phosphomethylpyrimidine synthase ThiC (EC 4.1.99.17)
Chr2	33339	T<->C	CGT<->CGC	R<->R	Synonymous	DLO180_GM001643	32530	34470	Phosphomethylpyrimidine synthase ThiC (EC 4.1.99.17)
Chr2	33348	T<->C	CAT<->CAC	H<->H	Synonymous	DLO180_GM001643	32530	34470	Phosphomethylpyrimidine synthase ThiC (EC 4.1.99.17)
Chr2	33519	T<->G	GCT<->GCG	A<->A	Synonymous	DLO180_GM001643	32530	34470	Phosphomethylpyrimidine synthase ThiC (EC 4.1.99.17)
Chr2	33561	T<->G	GTT<->GTG	V<->V	Synonymous	DLO180_GM001643	32530	34470	Phosphomethylpyrimidine synthase ThiC (EC 4.1.99.17)
Chr2	33747	T<->C	TTT<->TTC	F<->F	Synonymous	DLO180_GM001643	32530	34470	Phosphomethylpyrimidine synthase ThiC (EC 4.1.99.17)
Chr2	33777	G<->T	ACG<->ACT	T<->T	Synonymous	DLO180_GM001643	32530	34470	Phosphomethylpyrimidine synthase ThiC (EC 4.1.99.17)
Chr2	33801	A<->G	GTA<->GTG	V<->V	Synonymous	DLO180_GM001643	32530	34470	Phosphomethylpyrimidine synthase ThiC (EC 4.1.99.17)
Chr2	33840	C<->T	CAC<->CAT	H<->H	Synonymous	DLO180_GM001643	32530	34470	Phosphomethylpyrimidine synthase ThiC (EC 4.1.99.17)
Chr2	33846	C<->T	ATC<->ATT	I<->I	Synonymous	DLO180_GM001643	32530	34470	Phosphomethylpyrimidine synthase ThiC (EC 4.1.99.17)
Chr2	33852	G<->A	GAG<->GAA	E<->E	Synonymous	DLO180_GM001643	32530	34470	Phosphomethylpyrimidine synthase ThiC (EC 4.1.99.17)
Chr2	33915	A<->G	ACA<->ACG	T<->T	Synonymous	DLO180_GM001643	32530	34470	Phosphomethylpyrimidine synthase ThiC (EC 4.1.99.17)
Chr2	34110	G<->T	CCG<->CCT	P<->P	Synonymous	DLO180_GM001643	32530	34470	Phosphomethylpyrimidine synthase ThiC (EC 4.1.99.17)
Chr2	34134	C<->T	GCC<->GCT	A<->A	Synonymous	DLO180_GM001643	32530	34470	Phosphomethylpyrimidine synthase ThiC (EC 4.1.99.17)
Chr2	34146	G<->A	GCG<->GCA	A<->A	Synonymous	DLO180_GM001643	32530	34470	Phosphomethylpyrimidine synthase ThiC (EC 4.1.99.17)
Chr2	34170	C<->T	GAC<->GAT	D<->D	Synonymous	DLO180_GM001643	32530	34470	Phosphomethylpyrimidine synthase ThiC (EC 4.1.99.17)
Chr2	34200	G<->C	ACG<->ACC	T<->T	Synonymous	DLO180_GM001643	32530	34470	Phosphomethylpyrimidine synthase ThiC (EC 4.1.99.17)
Chr2	34227	A<->G	CTA<->CTG	L<->L	Synonymous	DLO180_GM001643	32530	34470	Phosphomethylpyrimidine synthase ThiC (EC 4.1.99.17)
Chr2	34311	G<->A	AGG<->AGA	R<->R	Synonymous	DLO180_GM001643	32530	34470	Phosphomethylpyrimidine synthase ThiC (EC 4.1.99.17)
Chr2	34428	G<->A	TCG<->TCA	S<->S	Synonymous	DLO180_GM001643	32530	34470	Phosphomethylpyrimidine synthase ThiC (EC 4.1.99.17)
Chr2	34455	T<->C	GCT<->GCC	A<->A	Synonymous	DLO180_GM001643	32530	34470	Phosphomethylpyrimidine synthase ThiC (EC 4.1.99.17)
Chr2	34473	G<->A	GCT<->ACT	A<->T	Nonsynonymous	DLO180_GM001644	34470	35804	Uncharacterized domain 1 associated with ThiE / Thiamin-phosphate pyrophosphorylase (EC 2.5.1.3)
Chr2	34490	A<->G	CCA<->CCG	P<->P	Synonymous	DLO180_GM001644	34470	35804	Uncharacterized domain 1 associated with ThiE / Thiamin-phosphate pyrophosphorylase (EC 2.5.1.3)
Chr2	34527	A<->T	AGT<->TGT	S<->C	Nonsynonymous	DLO180_GM001644	34470	35804	Uncharacterized domain 1 associated with ThiE / Thiamin-phosphate pyrophosphorylase (EC 2.5.1.3)
Chr2	34589	G<->A	CCG<->CCA	P<->P	Synonymous	DLO180_GM001644	34470	35804	Uncharacterized domain 1 associated with ThiE / Thiamin-phosphate pyrophosphorylase (EC 2.5.1.3)
Chr2	34631	C<->T	CGC<->CGT	R<->R	Synonymous	DLO180_GM001644	34470	35804	Uncharacterized domain 1 associated with ThiE / Thiamin-phosphate pyrophosphorylase (EC 2.5.1.3)
Chr2	34635	A<->G	AGT<->GGT	S<->G	Nonsynonymous	DLO180_GM001644	34470	35804	Uncharacterized domain 1 associated with ThiE / Thiamin-phosphate pyrophosphorylase (EC 2.5.1.3)
Chr2	34643	T<->G	GAT<->GAG	D<->E	Nonsynonymous	DLO180_GM001644	34470	35804	Uncharacterized domain 1 associated with ThiE / Thiamin-phosphate pyrophosphorylase (EC 2.5.1.3)
Chr2	34661	A<->G	GAA<->GAG	E<->E	Synonymous	DLO180_GM001644	34470	35804	Uncharacterized domain 1 associated with ThiE / Thiamin-phosphate pyrophosphorylase (EC 2.5.1.3)
Chr2	34666	C<->T	GCA<->GTA	A<->V	Nonsynonymous	DLO180_GM001644	34470	35804	Uncharacterized domain 1 associated with ThiE / Thiamin-phosphate pyrophosphorylase (EC 2.5.1.3)
Chr2	34695	C<->A	CAA<->AAA	Q<->K	Nonsynonymous	DLO180_GM001644	34470	35804	Uncharacterized domain 1 associated with ThiE / Thiamin-phosphate pyrophosphorylase (EC 2.5.1.3)
Chr2	34700	T<->A	TCT<->TCA	S<->S	Synonymous	DLO180_GM001644	34470	35804	Uncharacterized domain 1 associated with ThiE / Thiamin-phosphate pyrophosphorylase (EC 2.5.1.3)
Chr2	34712	T<->C	GTT<->GTC	V<->V	Synonymous	DLO180_GM001644	34470	35804	Uncharacterized domain 1 associated with ThiE / Thiamin-phosphate pyrophosphorylase (EC 2.5.1.3)
Chr2	34793	G<->A	GAG<->GAA	E<->E	Synonymous	DLO180_GM001644	34470	35804	Uncharacterized domain 1 associated with ThiE / Thiamin-phosphate pyrophosphorylase (EC 2.5.1.3)
Chr2	34798	T<->C	ATA<->ACA	I<->T	Nonsynonymous	DLO180_GM001644	34470	35804	Uncharacterized domain 1 associated with ThiE / Thiamin-phosphate pyrophosphorylase (EC 2.5.1.3)
Chr2	34826	T<->C	CGT<->CGC	R<->R	Synonymous	DLO180_GM001644	34470	35804	Uncharacterized domain 1 associated with ThiE / Thiamin-phosphate pyrophosphorylase (EC 2.5.1.3)
Chr2	34832	A<->G	CCA<->CCG	P<->P	Synonymous	DLO180_GM001644	34470	35804	Uncharacterized domain 1 associated with ThiE / Thiamin-phosphate pyrophosphorylase (EC 2.5.1.3)
Chr2	34835	C<->T	ATC<->ATT	I<->I	Synonymous	DLO180_GM001644	34470	35804	Uncharacterized domain 1 associated with ThiE / Thiamin-phosphate pyrophosphorylase (EC 2.5.1.3)
Chr2	34845	G<->A	GTA<->ATA	V<->I	Nonsynonymous	DLO180_GM001644	34470	35804	Uncharacterized domain 1 associated with ThiE / Thiamin-phosphate pyrophosphorylase (EC 2.5.1.3)
Chr2	34869	G<->A	GCT<->ACT	A<->T	Nonsynonymous	DLO180_GM001644	34470	35804	Uncharacterized domain 1 associated with ThiE / Thiamin-phosphate pyrophosphorylase (EC 2.5.1.3)
Chr2	34897	G<->A	GGT<->GAT	G<->D	Nonsynonymous	DLO180_GM001644	34470	35804	Uncharacterized domain 1 associated with ThiE / Thiamin-phosphate pyrophosphorylase (EC 2.5.1.3)
Chr2	34934	T<->C	CTT<->CTC	L<->L	Synonymous	DLO180_GM001644	34470	35804	Uncharacterized domain 1 associated with ThiE / Thiamin-phosphate pyrophosphorylase (EC 2.5.1.3)
Chr2	34940	T<->C	TTT<->TTC	F<->F	Synonymous	DLO180_GM001644	34470	35804	Uncharacterized domain 1 associated with ThiE / Thiamin-phosphate pyrophosphorylase (EC 2.5.1.3)
Chr2	34971	G<->C	GCA<->CCA	A<->P	Nonsynonymous	DLO180_GM001644	34470	35804	Uncharacterized domain 1 associated with ThiE / Thiamin-phosphate pyrophosphorylase (EC 2.5.1.3)
Chr2	34999	T<->C	CTC<->CCC	L<->P	Nonsynonymous	DLO180_GM001644	34470	35804	Uncharacterized domain 1 associated with ThiE / Thiamin-phosphate pyrophosphorylase (EC 2.5.1.3)
Chr2	35001	G<->A	GTG<->ATG	V<->M	Nonsynonymous	DLO180_GM001644	34470	35804	Uncharacterized domain 1 associated with ThiE / Thiamin-phosphate pyrophosphorylase (EC 2.5.1.3)
Chr2	35003	G<->T	GTG<->GTT	V<->V	Synonymous	DLO180_GM001644	34470	35804	Uncharacterized domain 1 associated with ThiE / Thiamin-phosphate pyrophosphorylase (EC 2.5.1.3)
Chr2	35030	C<->G	GAC<->GAG	D<->E	Nonsynonymous	DLO180_GM001644	34470	35804	Uncharacterized domain 1 associated with ThiE / Thiamin-phosphate pyrophosphorylase (EC 2.5.1.3)
Chr2	35035	T<->C	GTA<->GCA	V<->A	Nonsynonymous	DLO180_GM001644	34470	35804	Uncharacterized domain 1 associated with ThiE / Thiamin-phosphate pyrophosphorylase (EC 2.5.1.3)
Chr2	35036	A<->G	GTA<->GTG	V<->V	Synonymous	DLO180_GM001644	34470	35804	Uncharacterized domain 1 associated with ThiE / Thiamin-phosphate pyrophosphorylase (EC 2.5.1.3)
Chr2	35038	C<->T	TCT<->TTT	S<->F	Nonsynonymous	DLO180_GM001644	34470	35804	Uncharacterized domain 1 associated with ThiE / Thiamin-phosphate pyrophosphorylase (EC 2.5.1.3)
Chr2	35060	A<->C	ATA<->ATC	I<->I	Synonymous	DLO180_GM001644	34470	35804	Uncharacterized domain 1 associated with ThiE / Thiamin-phosphate pyrophosphorylase (EC 2.5.1.3)
Chr2	35063	A<->T	CCA<->CCT	P<->P	Synonymous	DLO180_GM001644	34470	35804	Uncharacterized domain 1 associated with ThiE / Thiamin-phosphate pyrophosphorylase (EC 2.5.1.3)
Chr2	35090	C<->T	ATC<->ATT	I<->I	Synonymous	DLO180_GM001644	34470	35804	Uncharacterized domain 1 associated with ThiE / Thiamin-phosphate pyrophosphorylase (EC 2.5.1.3)
Chr2	35135	C<->T	CAC<->CAT	H<->H	Synonymous	DLO180_GM001644	34470	35804	Uncharacterized domain 1 associated with ThiE / Thiamin-phosphate pyrophosphorylase (EC 2.5.1.3)
Chr2	35136	C<->G	CTG<->GTG	L<->V	Nonsynonymous	DLO180_GM001644	34470	35804	Uncharacterized domain 1 associated with ThiE / Thiamin-phosphate pyrophosphorylase (EC 2.5.1.3)
Chr2	35279	A<->G	GCA<->GCG	A<->A	Synonymous	DLO180_GM001644	34470	35804	Uncharacterized domain 1 associated with ThiE / Thiamin-phosphate pyrophosphorylase (EC 2.5.1.3)
Chr2	35303	C<->G	GAC<->GAG	D<->E	Nonsynonymous	DLO180_GM001644	34470	35804	Uncharacterized domain 1 associated with ThiE / Thiamin-phosphate pyrophosphorylase (EC 2.5.1.3)
Chr2	35361	G<->A	GTT<->ATT	V<->I	Nonsynonymous	DLO180_GM001644	34470	35804	Uncharacterized domain 1 associated with ThiE / Thiamin-phosphate pyrophosphorylase (EC 2.5.1.3)
Chr2	35369	A<->T	CTA<->CTT	L<->L	Synonymous	DLO180_GM001644	34470	35804	Uncharacterized domain 1 associated with ThiE / Thiamin-phosphate pyrophosphorylase (EC 2.5.1.3)
Chr2	35393	T<->C	TCT<->TCC	S<->S	Synonymous	DLO180_GM001644	34470	35804	Uncharacterized domain 1 associated with ThiE / Thiamin-phosphate pyrophosphorylase (EC 2.5.1.3)
Chr2	35402	T<->C	AGT<->AGC	S<->S	Synonymous	DLO180_GM001644	34470	35804	Uncharacterized domain 1 associated with ThiE / Thiamin-phosphate pyrophosphorylase (EC 2.5.1.3)
Chr2	35420	C<->T	GGC<->GGT	G<->G	Synonymous	DLO180_GM001644	34470	35804	Uncharacterized domain 1 associated with ThiE / Thiamin-phosphate pyrophosphorylase (EC 2.5.1.3)
Chr2	35459	G<->T	CTG<->CTT	L<->L	Synonymous	DLO180_GM001644	34470	35804	Uncharacterized domain 1 associated with ThiE / Thiamin-phosphate pyrophosphorylase (EC 2.5.1.3)
Chr2	35480	C<->T	AAC<->AAT	N<->N	Synonymous	DLO180_GM001644	34470	35804	Uncharacterized domain 1 associated with ThiE / Thiamin-phosphate pyrophosphorylase (EC 2.5.1.3)
Chr2	35496	T<->C	TTG<->CTG	L<->L	Synonymous	DLO180_GM001644	34470	35804	Uncharacterized domain 1 associated with ThiE / Thiamin-phosphate pyrophosphorylase (EC 2.5.1.3)
Chr2	35507	T<->C	ATT<->ATC	I<->I	Synonymous	DLO180_GM001644	34470	35804	Uncharacterized domain 1 associated with ThiE / Thiamin-phosphate pyrophosphorylase (EC 2.5.1.3)
Chr2	35513	A<->G	CCA<->CCG	P<->P	Synonymous	DLO180_GM001644	34470	35804	Uncharacterized domain 1 associated with ThiE / Thiamin-phosphate pyrophosphorylase (EC 2.5.1.3)
Chr2	35540	A<->G	AAA<->AAG	K<->K	Synonymous	DLO180_GM001644	34470	35804	Uncharacterized domain 1 associated with ThiE / Thiamin-phosphate pyrophosphorylase (EC 2.5.1.3)
Chr2	35550	C<->T	CTG<->TTG	L<->L	Synonymous	DLO180_GM001644	34470	35804	Uncharacterized domain 1 associated with ThiE / Thiamin-phosphate pyrophosphorylase (EC 2.5.1.3)
Chr2	35606	A<->T	AGA<->AGT	R<->S	Nonsynonymous	DLO180_GM001644	34470	35804	Uncharacterized domain 1 associated with ThiE / Thiamin-phosphate pyrophosphorylase (EC 2.5.1.3)
Chr2	35771	G<->C	ACG<->ACC	T<->T	Synonymous	DLO180_GM001644	34470	35804	Uncharacterized domain 1 associated with ThiE / Thiamin-phosphate pyrophosphorylase (EC 2.5.1.3)
Chr2	35780	C<->A	GTC<->GTA	V<->V	Synonymous	DLO180_GM001644	34470	35804	Uncharacterized domain 1 associated with ThiE / Thiamin-phosphate pyrophosphorylase (EC 2.5.1.3)
Chr2	35941	T<->G	TCT<->GCT	S<->A	Nonsynonymous	DLO180_GM001645	35794	36576	Sulfur carrier protein ThiS adenylyltransferase (EC 2.7.7.73)
Chr2	35961	A<->G	TTA<->TTG	L<->L	Synonymous	DLO180_GM001645	35794	36576	Sulfur carrier protein ThiS adenylyltransferase (EC 2.7.7.73)
Chr2	36142	G<->A	GTC<->ATC	V<->I	Nonsynonymous	DLO180_GM001645	35794	36576	Sulfur carrier protein ThiS adenylyltransferase (EC 2.7.7.73)
Chr2	36458	C<->A	GCG<->GAG	A<->E	Nonsynonymous	DLO180_GM001645	35794	36576	Sulfur carrier protein ThiS adenylyltransferase (EC 2.7.7.73)
Chr2	36483	C<->T	GAC<->GAT	D<->D	Synonymous	DLO180_GM001645	35794	36576	Sulfur carrier protein ThiS adenylyltransferase (EC 2.7.7.73)
Chr2	36486	G<->A	GGG<->GGA	G<->G	Synonymous	DLO180_GM001645	35794	36576	Sulfur carrier protein ThiS adenylyltransferase (EC 2.7.7.73)
Chr2	36561	T<->A	GCT<->GCA	A<->A	Synonymous	DLO180_GM001645	35794	36576	Sulfur carrier protein ThiS adenylyltransferase (EC 2.7.7.73)
Chr2	36662	G<->A	GCT<->ACT	A<->T	Nonsynonymous	DLO180_GM001646	36656	36859	Sulfur carrier protein ThiS
Chr2	36669	T<->C	GTT<->GCT	V<->A	Nonsynonymous	DLO180_GM001646	36656	36859	Sulfur carrier protein ThiS
Chr2	36703	T<->A	AAT<->AAA	N<->K	Nonsynonymous	DLO180_GM001646	36656	36859	Sulfur carrier protein ThiS
Chr2	36798	C<->T	GCG<->GTG	A<->V	Nonsynonymous	DLO180_GM001646	36656	36859	Sulfur carrier protein ThiS
Chr2	36879	T<->A	GGT<->GGA	G<->G	Synonymous	DLO180_GM001647	36859	37632	Thiazole synthase (EC 2.8.1.10)
Chr2	36892	C<->A	CAA<->AAA	Q<->K	Nonsynonymous	DLO180_GM001647	36859	37632	Thiazole synthase (EC 2.8.1.10)
Chr2	36918	C<->T	GGC<->GGT	G<->G	Synonymous	DLO180_GM001647	36859	37632	Thiazole synthase (EC 2.8.1.10)
Chr2	37080	T<->A	GCT<->GCA	A<->A	Synonymous	DLO180_GM001647	36859	37632	Thiazole synthase (EC 2.8.1.10)
Chr2	37098	T<->G	GCT<->GCG	A<->A	Synonymous	DLO180_GM001647	36859	37632	Thiazole synthase (EC 2.8.1.10)
Chr2	37215	A<->G	GAA<->GAG	E<->E	Synonymous	DLO180_GM001647	36859	37632	Thiazole synthase (EC 2.8.1.10)
Chr2	37230	A<->T	GAA<->GAT	E<->D	Nonsynonymous	DLO180_GM001647	36859	37632	Thiazole synthase (EC 2.8.1.10)
Chr2	37260	C<->T	GCC<->GCT	A<->A	Synonymous	DLO180_GM001647	36859	37632	Thiazole synthase (EC 2.8.1.10)
Chr2	37281	A<->G	CGA<->CGG	R<->R	Synonymous	DLO180_GM001647	36859	37632	Thiazole synthase (EC 2.8.1.10)
Chr2	38568	A<->G	CCA<->CCG	P<->P	Synonymous	DLO180_GM001648	37648	38775	2-iminoacetate synthase (ThiH) (EC 4.1.99.19)
Chr2	38570	T<->A	CTG<->CAG	L<->Q	Nonsynonymous	DLO180_GM001648	37648	38775	2-iminoacetate synthase (ThiH) (EC 4.1.99.19)
Chr2	38601	C<->T	ATC<->ATT	I<->I	Synonymous	DLO180_GM001648	37648	38775	2-iminoacetate synthase (ThiH) (EC 4.1.99.19)
Chr2	38662	T<->C	TTG<->CTG	L<->L	Synonymous	DLO180_GM001648	37648	38775	2-iminoacetate synthase (ThiH) (EC 4.1.99.19)
Chr2	38667	G<->A	GAG<->GAA	E<->E	Synonymous	DLO180_GM001648	37648	38775	2-iminoacetate synthase (ThiH) (EC 4.1.99.19)
Chr2	38718	T<->C	ATT<->ATC	I<->I	Synonymous	DLO180_GM001648	37648	38775	2-iminoacetate synthase (ThiH) (EC 4.1.99.19)
Chr2	38735	C<->A	GCT<->GAT	A<->D	Nonsynonymous	DLO180_GM001648	37648	38775	2-iminoacetate synthase (ThiH) (EC 4.1.99.19)
Chr2	38868	A<->G	GGA<->GGG	G<->G	Synonymous	DLO180_GM001649	38851	38958	--
Chr2	38869	A<->C	ATG<->CTG	M<->L	Nonsynonymous	DLO180_GM001649	38851	38958	--
Chr2	38908	A<->G	ATG<->GTG	M<->V	Nonsynonymous	DLO180_GM001649	38851	38958	--
Chr2	38939	A<->G	AAA<->AGA	K<->R	Nonsynonymous	DLO180_GM001649	38851	38958	--
Chr2	38947	G<->A	GCT<->ACT	A<->T	Nonsynonymous	DLO180_GM001649	38851	38958	--
Chr2	38964	C<->T	GCC<->GCT	A<->A	Synonymous	DLO180_GM001650	38955	40745	Xaa-Pro aminopeptidase (EC 3.4.11.9)
Chr2	39108	T<->C	GAT<->GAC	D<->D	Synonymous	DLO180_GM001650	38955	40745	Xaa-Pro aminopeptidase (EC 3.4.11.9)
Chr2	39198	T<->A	CGT<->CGA	R<->R	Synonymous	DLO180_GM001650	38955	40745	Xaa-Pro aminopeptidase (EC 3.4.11.9)
Chr2	39273	C<->T	ATC<->ATT	I<->I	Synonymous	DLO180_GM001650	38955	40745	Xaa-Pro aminopeptidase (EC 3.4.11.9)
Chr2	39285	G<->T	TCG<->TCT	S<->S	Synonymous	DLO180_GM001650	38955	40745	Xaa-Pro aminopeptidase (EC 3.4.11.9)
Chr2	39291	T<->C	AGT<->AGC	S<->S	Synonymous	DLO180_GM001650	38955	40745	Xaa-Pro aminopeptidase (EC 3.4.11.9)
Chr2	39300	C<->T	GGC<->GGT	G<->G	Synonymous	DLO180_GM001650	38955	40745	Xaa-Pro aminopeptidase (EC 3.4.11.9)
Chr2	39317	T<->C	TTA<->CTA	L<->L	Synonymous	DLO180_GM001650	38955	40745	Xaa-Pro aminopeptidase (EC 3.4.11.9)
Chr2	39318	T<->C	TTT<->TTC	F<->F	Synonymous	DLO180_GM001650	38955	40745	Xaa-Pro aminopeptidase (EC 3.4.11.9)
Chr2	39345	C<->T	CAC<->CAT	H<->H	Synonymous	DLO180_GM001650	38955	40745	Xaa-Pro aminopeptidase (EC 3.4.11.9)
Chr2	39366	C<->G	GCC<->GCG	A<->A	Synonymous	DLO180_GM001650	38955	40745	Xaa-Pro aminopeptidase (EC 3.4.11.9)
Chr2	39408	T<->C	CGT<->CGC	R<->R	Synonymous	DLO180_GM001650	38955	40745	Xaa-Pro aminopeptidase (EC 3.4.11.9)
Chr2	39414	T<->C	GGT<->GGC	G<->G	Synonymous	DLO180_GM001650	38955	40745	Xaa-Pro aminopeptidase (EC 3.4.11.9)
Chr2	39438	G<->A	GTG<->GTA	V<->V	Synonymous	DLO180_GM001650	38955	40745	Xaa-Pro aminopeptidase (EC 3.4.11.9)
Chr2	39558	G<->T	GTG<->GTT	V<->V	Synonymous	DLO180_GM001650	38955	40745	Xaa-Pro aminopeptidase (EC 3.4.11.9)
Chr2	39570	G<->A	ACG<->ACA	T<->T	Synonymous	DLO180_GM001650	38955	40745	Xaa-Pro aminopeptidase (EC 3.4.11.9)
Chr2	39573	T<->C	AAT<->AAC	N<->N	Synonymous	DLO180_GM001650	38955	40745	Xaa-Pro aminopeptidase (EC 3.4.11.9)
Chr2	39597	A<->T	CCA<->CCT	P<->P	Synonymous	DLO180_GM001650	38955	40745	Xaa-Pro aminopeptidase (EC 3.4.11.9)
Chr2	39732	T<->C	CAT<->CAC	H<->H	Synonymous	DLO180_GM001650	38955	40745	Xaa-Pro aminopeptidase (EC 3.4.11.9)
Chr2	39744	T<->A	GCT<->GCA	A<->A	Synonymous	DLO180_GM001650	38955	40745	Xaa-Pro aminopeptidase (EC 3.4.11.9)
Chr2	39885	A<->G	TCA<->TCG	S<->S	Synonymous	DLO180_GM001650	38955	40745	Xaa-Pro aminopeptidase (EC 3.4.11.9)
Chr2	39978	T<->A	TCT<->TCA	S<->S	Synonymous	DLO180_GM001650	38955	40745	Xaa-Pro aminopeptidase (EC 3.4.11.9)
Chr2	40017	T<->C	GGT<->GGC	G<->G	Synonymous	DLO180_GM001650	38955	40745	Xaa-Pro aminopeptidase (EC 3.4.11.9)
Chr2	40071	G<->A	GTG<->GTA	V<->V	Synonymous	DLO180_GM001650	38955	40745	Xaa-Pro aminopeptidase (EC 3.4.11.9)
Chr2	40083	G<->C	GCG<->GCC	A<->A	Synonymous	DLO180_GM001650	38955	40745	Xaa-Pro aminopeptidase (EC 3.4.11.9)
Chr2	40104	G<->C	CTG<->CTC	L<->L	Synonymous	DLO180_GM001650	38955	40745	Xaa-Pro aminopeptidase (EC 3.4.11.9)
Chr2	40125	G<->A	GTG<->GTA	V<->V	Synonymous	DLO180_GM001650	38955	40745	Xaa-Pro aminopeptidase (EC 3.4.11.9)
Chr2	40143	C<->T	AAC<->AAT	N<->N	Synonymous	DLO180_GM001650	38955	40745	Xaa-Pro aminopeptidase (EC 3.4.11.9)
Chr2	40179	T<->C	GTT<->GTC	V<->V	Synonymous	DLO180_GM001650	38955	40745	Xaa-Pro aminopeptidase (EC 3.4.11.9)
Chr2	40185	T<->C	AGT<->AGC	S<->S	Synonymous	DLO180_GM001650	38955	40745	Xaa-Pro aminopeptidase (EC 3.4.11.9)
Chr2	40205	A<->G	ACA<->GCA	T<->A	Nonsynonymous	DLO180_GM001650	38955	40745	Xaa-Pro aminopeptidase (EC 3.4.11.9)
Chr2	40313	C<->T	CTG<->TTG	L<->L	Synonymous	DLO180_GM001650	38955	40745	Xaa-Pro aminopeptidase (EC 3.4.11.9)
Chr2	40314	G<->A	GAG<->GAA	E<->E	Synonymous	DLO180_GM001650	38955	40745	Xaa-Pro aminopeptidase (EC 3.4.11.9)
Chr2	40350	G<->A	CTG<->CTA	L<->L	Synonymous	DLO180_GM001650	38955	40745	Xaa-Pro aminopeptidase (EC 3.4.11.9)
Chr2	40407	T<->A	CCT<->CCA	P<->P	Synonymous	DLO180_GM001650	38955	40745	Xaa-Pro aminopeptidase (EC 3.4.11.9)
Chr2	40433	A<->G	ACA<->GCA	T<->A	Nonsynonymous	DLO180_GM001650	38955	40745	Xaa-Pro aminopeptidase (EC 3.4.11.9)
Chr2	40464	A<->G	CCA<->CCG	P<->P	Synonymous	DLO180_GM001650	38955	40745	Xaa-Pro aminopeptidase (EC 3.4.11.9)
Chr2	40497	G<->T	GAG<->GAT	E<->D	Nonsynonymous	DLO180_GM001650	38955	40745	Xaa-Pro aminopeptidase (EC 3.4.11.9)
Chr2	40500	T<->C	AGT<->AGC	S<->S	Synonymous	DLO180_GM001650	38955	40745	Xaa-Pro aminopeptidase (EC 3.4.11.9)
Chr2	40527	C<->A	ACC<->ACA	T<->T	Synonymous	DLO180_GM001650	38955	40745	Xaa-Pro aminopeptidase (EC 3.4.11.9)
Chr2	40536	C<->T	GGC<->GGT	G<->G	Synonymous	DLO180_GM001650	38955	40745	Xaa-Pro aminopeptidase (EC 3.4.11.9)
Chr2	40587	T<->C	TCT<->TCC	S<->S	Synonymous	DLO180_GM001650	38955	40745	Xaa-Pro aminopeptidase (EC 3.4.11.9)
Chr2	40682	A<->G	AAT<->GAT	N<->D	Nonsynonymous	DLO180_GM001650	38955	40745	Xaa-Pro aminopeptidase (EC 3.4.11.9)
Chr2	41061	G<->C	CCG<->CCC	P<->P	Synonymous	DLO180_GM001651	40947	41888	LysR-family transcriptional regulator VC0068
Chr2	41157	C<->T	GCC<->GCT	A<->A	Synonymous	DLO180_GM001651	40947	41888	LysR-family transcriptional regulator VC0068
Chr2	41160	C<->T	GCC<->GCT	A<->A	Synonymous	DLO180_GM001651	40947	41888	LysR-family transcriptional regulator VC0068
Chr2	41181	C<->T	ACC<->ACT	T<->T	Synonymous	DLO180_GM001651	40947	41888	LysR-family transcriptional regulator VC0068
Chr2	41214	G<->A	GCG<->GCA	A<->A	Synonymous	DLO180_GM001651	40947	41888	LysR-family transcriptional regulator VC0068
Chr2	41226	C<->T	GAC<->GAT	D<->D	Synonymous	DLO180_GM001651	40947	41888	LysR-family transcriptional regulator VC0068
Chr2	41256	A<->T	CGA<->CGT	R<->R	Synonymous	DLO180_GM001651	40947	41888	LysR-family transcriptional regulator VC0068
Chr2	41391	A<->G	CTA<->CTG	L<->L	Synonymous	DLO180_GM001651	40947	41888	LysR-family transcriptional regulator VC0068
Chr2	41992	T<->C	TGT<->CGT	C<->R	Nonsynonymous	DLO180_GM001652	41950	43188	--
Chr2	42144	T<->G	ACT<->ACG	T<->T	Synonymous	DLO180_GM001652	41950	43188	--
Chr2	42195	C<->T	CCC<->CCT	P<->P	Synonymous	DLO180_GM001652	41950	43188	--
Chr2	42450	T<->C	ATT<->ATC	I<->I	Synonymous	DLO180_GM001652	41950	43188	--
Chr2	42456	C<->T	GGC<->GGT	G<->G	Synonymous	DLO180_GM001652	41950	43188	--
Chr2	42477	T<->C	TTT<->TTC	F<->F	Synonymous	DLO180_GM001652	41950	43188	--
Chr2	42489	C<->A	GCC<->GCA	A<->A	Synonymous	DLO180_GM001652	41950	43188	--
Chr2	42507	C<->T	GCC<->GCT	A<->A	Synonymous	DLO180_GM001652	41950	43188	--
Chr2	42564	A<->T	CCA<->CCT	P<->P	Synonymous	DLO180_GM001652	41950	43188	--
Chr2	42591	A<->G	AAA<->AAG	K<->K	Synonymous	DLO180_GM001652	41950	43188	--
Chr2	42642	A<->G	GCA<->GCG	A<->A	Synonymous	DLO180_GM001652	41950	43188	--
Chr2	42660	C<->T	GCC<->GCT	A<->A	Synonymous	DLO180_GM001652	41950	43188	--
Chr2	42765	C<->T	GTC<->GTT	V<->V	Synonymous	DLO180_GM001652	41950	43188	--
Chr2	42780	C<->T	GGC<->GGT	G<->G	Synonymous	DLO180_GM001652	41950	43188	--
Chr2	45364	T<->C	CAT<->CAC	H<->H	Synonymous	DLO180_GM001656	44815	45753	--
Chr2	45430	G<->A	GCG<->GCA	A<->A	Synonymous	DLO180_GM001656	44815	45753	--
Chr2	45445	C<->A	CTC<->CTA	L<->L	Synonymous	DLO180_GM001656	44815	45753	--
Chr2	45484	A<->G	TTA<->TTG	L<->L	Synonymous	DLO180_GM001656	44815	45753	--
Chr2	45604	C<->T	CAC<->CAT	H<->H	Synonymous	DLO180_GM001656	44815	45753	--
Chr2	45605	A<->G	CAC<->CGC	H<->R	Nonsynonymous	DLO180_GM001656	44815	45753	--
Chr2	46006	G<->T	GCG<->GCT	A<->A	Synonymous	DLO180_GM001657	45766	46026	--
Chr2	46730	C<->G	CGC<->CGG	R<->R	Synonymous	DLO180_GM001658	46311	48482	--
Chr2	46779	A<->G	ACA<->GCA	T<->A	Nonsynonymous	DLO180_GM001658	46311	48482	--
Chr2	46787	T<->C	ATT<->ATC	I<->I	Synonymous	DLO180_GM001658	46311	48482	--
Chr2	46793	T<->A	GCT<->GCA	A<->A	Synonymous	DLO180_GM001658	46311	48482	--
Chr2	46866	C<->T	CTG<->TTG	L<->L	Synonymous	DLO180_GM001658	46311	48482	--
Chr2	46877	T<->C	TTT<->TTC	F<->F	Synonymous	DLO180_GM001658	46311	48482	--
Chr2	46931	A<->C	CGA<->CGC	R<->R	Synonymous	DLO180_GM001658	46311	48482	--
Chr2	47019	A<->G	ACG<->GCG	T<->A	Nonsynonymous	DLO180_GM001658	46311	48482	--
Chr2	47045	C<->T	ATC<->ATT	I<->I	Synonymous	DLO180_GM001658	46311	48482	--
Chr2	47129	C<->T	AGC<->AGT	S<->S	Synonymous	DLO180_GM001658	46311	48482	--
Chr2	47258	A<->G	GAA<->GAG	E<->E	Synonymous	DLO180_GM001658	46311	48482	--
Chr2	47285	C<->T	AAC<->AAT	N<->N	Synonymous	DLO180_GM001658	46311	48482	--
Chr2	47423	T<->C	GGT<->GGC	G<->G	Synonymous	DLO180_GM001658	46311	48482	--
Chr2	47447	T<->C	GGT<->GGC	G<->G	Synonymous	DLO180_GM001658	46311	48482	--
Chr2	47487	A<->G	AGT<->GGT	S<->G	Nonsynonymous	DLO180_GM001658	46311	48482	--
Chr2	47488	G<->C	AGT<->ACT	S<->T	Nonsynonymous	DLO180_GM001658	46311	48482	--
Chr2	47489	T<->C	AGT<->AGC	S<->S	Synonymous	DLO180_GM001658	46311	48482	--
Chr2	47507	T<->C	GCT<->GCC	A<->A	Synonymous	DLO180_GM001658	46311	48482	--
Chr2	47513	C<->T	CGC<->CGT	R<->R	Synonymous	DLO180_GM001658	46311	48482	--
Chr2	47519	T<->C	GAT<->GAC	D<->D	Synonymous	DLO180_GM001658	46311	48482	--
Chr2	47603	C<->T	CGC<->CGT	R<->R	Synonymous	DLO180_GM001658	46311	48482	--
Chr2	47618	T<->G	ACT<->ACG	T<->T	Synonymous	DLO180_GM001658	46311	48482	--
Chr2	47675	T<->G	GCT<->GCG	A<->A	Synonymous	DLO180_GM001658	46311	48482	--
Chr2	47803	G<->A	AGG<->AAG	R<->K	Nonsynonymous	DLO180_GM001658	46311	48482	--
Chr2	47813	A<->G	AAA<->AAG	K<->K	Synonymous	DLO180_GM001658	46311	48482	--
Chr2	47873	A<->G	AAA<->AAG	K<->K	Synonymous	DLO180_GM001658	46311	48482	--
Chr2	47918	T<->G	ACT<->ACG	T<->T	Synonymous	DLO180_GM001658	46311	48482	--
Chr2	48077	A<->T	GCA<->GCT	A<->A	Synonymous	DLO180_GM001658	46311	48482	--
Chr2	48233	G<->A	CTG<->CTA	L<->L	Synonymous	DLO180_GM001658	46311	48482	--
Chr2	48245	G<->T	CGG<->CGT	R<->R	Synonymous	DLO180_GM001658	46311	48482	--
Chr2	48270	G<->A	GCA<->ACA	A<->T	Nonsynonymous	DLO180_GM001658	46311	48482	--
Chr2	48419	C<->T	ATC<->ATT	I<->I	Synonymous	DLO180_GM001658	46311	48482	--
Chr2	48901	C<->T	GAC<->GAT	D<->D	Synonymous	DLO180_GM001659	48814	48918	--
Chr2	49279	C<->T	CGC<->CGT	R<->R	Synonymous	DLO180_GM001660	49252	51012	Gamma-glutamyltranspeptidase (EC 2.3.2.2) @ Glutathione hydrolase (EC 3.4.19.13)
Chr2	49282	A<->G	CCA<->CCG	P<->P	Synonymous	DLO180_GM001660	49252	51012	Gamma-glutamyltranspeptidase (EC 2.3.2.2) @ Glutathione hydrolase (EC 3.4.19.13)
Chr2	49288	G<->C	GCG<->GCC	A<->A	Synonymous	DLO180_GM001660	49252	51012	Gamma-glutamyltranspeptidase (EC 2.3.2.2) @ Glutathione hydrolase (EC 3.4.19.13)
Chr2	49381	G<->A	ACG<->ACA	T<->T	Synonymous	DLO180_GM001660	49252	51012	Gamma-glutamyltranspeptidase (EC 2.3.2.2) @ Glutathione hydrolase (EC 3.4.19.13)
Chr2	49383	A<->G	ACG<->GCG	T<->A	Nonsynonymous	DLO180_GM001660	49252	51012	Gamma-glutamyltranspeptidase (EC 2.3.2.2) @ Glutathione hydrolase (EC 3.4.19.13)
Chr2	49414	A<->G	GAA<->GAG	E<->E	Synonymous	DLO180_GM001660	49252	51012	Gamma-glutamyltranspeptidase (EC 2.3.2.2) @ Glutathione hydrolase (EC 3.4.19.13)
Chr2	49468	A<->G	CAA<->CAG	Q<->Q	Synonymous	DLO180_GM001660	49252	51012	Gamma-glutamyltranspeptidase (EC 2.3.2.2) @ Glutathione hydrolase (EC 3.4.19.13)
Chr2	49506	G<->A	GCC<->ACC	A<->T	Nonsynonymous	DLO180_GM001660	49252	51012	Gamma-glutamyltranspeptidase (EC 2.3.2.2) @ Glutathione hydrolase (EC 3.4.19.13)
Chr2	49675	A<->G	ACA<->ACG	T<->T	Synonymous	DLO180_GM001660	49252	51012	Gamma-glutamyltranspeptidase (EC 2.3.2.2) @ Glutathione hydrolase (EC 3.4.19.13)
Chr2	49717	G<->A	TCG<->TCA	S<->S	Synonymous	DLO180_GM001660	49252	51012	Gamma-glutamyltranspeptidase (EC 2.3.2.2) @ Glutathione hydrolase (EC 3.4.19.13)
Chr2	49729	C<->T	AAC<->AAT	N<->N	Synonymous	DLO180_GM001660	49252	51012	Gamma-glutamyltranspeptidase (EC 2.3.2.2) @ Glutathione hydrolase (EC 3.4.19.13)
Chr2	49846	C<->G	CCC<->CCG	P<->P	Synonymous	DLO180_GM001660	49252	51012	Gamma-glutamyltranspeptidase (EC 2.3.2.2) @ Glutathione hydrolase (EC 3.4.19.13)
Chr2	49858	T<->C	GCT<->GCC	A<->A	Synonymous	DLO180_GM001660	49252	51012	Gamma-glutamyltranspeptidase (EC 2.3.2.2) @ Glutathione hydrolase (EC 3.4.19.13)
Chr2	49885	C<->A	GTC<->GTA	V<->V	Synonymous	DLO180_GM001660	49252	51012	Gamma-glutamyltranspeptidase (EC 2.3.2.2) @ Glutathione hydrolase (EC 3.4.19.13)
Chr2	49924	T<->C	GAT<->GAC	D<->D	Synonymous	DLO180_GM001660	49252	51012	Gamma-glutamyltranspeptidase (EC 2.3.2.2) @ Glutathione hydrolase (EC 3.4.19.13)
Chr2	49929	T<->C	TTG<->CTG	L<->L	Synonymous	DLO180_GM001660	49252	51012	Gamma-glutamyltranspeptidase (EC 2.3.2.2) @ Glutathione hydrolase (EC 3.4.19.13)
Chr2	49940	T<->C	ATC<->ACC	I<->T	Nonsynonymous	DLO180_GM001660	49252	51012	Gamma-glutamyltranspeptidase (EC 2.3.2.2) @ Glutathione hydrolase (EC 3.4.19.13)
Chr2	49948	T<->C	CCT<->CCC	P<->P	Synonymous	DLO180_GM001660	49252	51012	Gamma-glutamyltranspeptidase (EC 2.3.2.2) @ Glutathione hydrolase (EC 3.4.19.13)
Chr2	49996	T<->C	CTT<->CTC	L<->L	Synonymous	DLO180_GM001660	49252	51012	Gamma-glutamyltranspeptidase (EC 2.3.2.2) @ Glutathione hydrolase (EC 3.4.19.13)
Chr2	50002	T<->A	TCT<->TCA	S<->S	Synonymous	DLO180_GM001660	49252	51012	Gamma-glutamyltranspeptidase (EC 2.3.2.2) @ Glutathione hydrolase (EC 3.4.19.13)
Chr2	50062	C<->T	TAC<->TAT	Y<->Y	Synonymous	DLO180_GM001660	49252	51012	Gamma-glutamyltranspeptidase (EC 2.3.2.2) @ Glutathione hydrolase (EC 3.4.19.13)
Chr2	50089	A<->G	GGA<->GGG	G<->G	Synonymous	DLO180_GM001660	49252	51012	Gamma-glutamyltranspeptidase (EC 2.3.2.2) @ Glutathione hydrolase (EC 3.4.19.13)
Chr2	50229	G<->T	GCA<->TCA	A<->S	Nonsynonymous	DLO180_GM001660	49252	51012	Gamma-glutamyltranspeptidase (EC 2.3.2.2) @ Glutathione hydrolase (EC 3.4.19.13)
Chr2	50293	A<->G	AAA<->AAG	K<->K	Synonymous	DLO180_GM001660	49252	51012	Gamma-glutamyltranspeptidase (EC 2.3.2.2) @ Glutathione hydrolase (EC 3.4.19.13)
Chr2	50307	A<->C	AAA<->CAA	K<->Q	Nonsynonymous	DLO180_GM001660	49252	51012	Gamma-glutamyltranspeptidase (EC 2.3.2.2) @ Glutathione hydrolase (EC 3.4.19.13)
Chr2	50578	C<->T	GGC<->GGT	G<->G	Synonymous	DLO180_GM001660	49252	51012	Gamma-glutamyltranspeptidase (EC 2.3.2.2) @ Glutathione hydrolase (EC 3.4.19.13)
Chr2	50587	C<->G	GCC<->GCG	A<->A	Synonymous	DLO180_GM001660	49252	51012	Gamma-glutamyltranspeptidase (EC 2.3.2.2) @ Glutathione hydrolase (EC 3.4.19.13)
Chr2	50596	T<->C	TTT<->TTC	F<->F	Synonymous	DLO180_GM001660	49252	51012	Gamma-glutamyltranspeptidase (EC 2.3.2.2) @ Glutathione hydrolase (EC 3.4.19.13)
Chr2	50731	T<->C	GGT<->GGC	G<->G	Synonymous	DLO180_GM001660	49252	51012	Gamma-glutamyltranspeptidase (EC 2.3.2.2) @ Glutathione hydrolase (EC 3.4.19.13)
Chr2	50734	T<->C	TCT<->TCC	S<->S	Synonymous	DLO180_GM001660	49252	51012	Gamma-glutamyltranspeptidase (EC 2.3.2.2) @ Glutathione hydrolase (EC 3.4.19.13)
Chr2	50877	G<->A	GTC<->ATC	V<->I	Nonsynonymous	DLO180_GM001660	49252	51012	Gamma-glutamyltranspeptidase (EC 2.3.2.2) @ Glutathione hydrolase (EC 3.4.19.13)
Chr2	51135	A<->G	ACA<->ACG	T<->T	Synonymous	DLO180_GM001661	51123	51782	L-lysine permease
Chr2	51215	G<->A	GCA<->ACA	A<->T	Nonsynonymous	DLO180_GM001661	51123	51782	L-lysine permease
Chr2	51279	A<->G	CTA<->CTG	L<->L	Synonymous	DLO180_GM001661	51123	51782	L-lysine permease
Chr2	51338	A<->G	ACC<->GCC	T<->A	Nonsynonymous	DLO180_GM001661	51123	51782	L-lysine permease
Chr2	51429	G<->A	AAG<->AAA	K<->K	Synonymous	DLO180_GM001661	51123	51782	L-lysine permease
Chr2	51513	G<->T	GGG<->GGT	G<->G	Synonymous	DLO180_GM001661	51123	51782	L-lysine permease
Chr2	51600	T<->A	GGT<->GGA	G<->G	Synonymous	DLO180_GM001661	51123	51782	L-lysine permease
Chr2	51603	A<->T	ACA<->ACT	T<->T	Synonymous	DLO180_GM001661	51123	51782	L-lysine permease
Chr2	51618	A<->G	TCA<->TCG	S<->S	Synonymous	DLO180_GM001661	51123	51782	L-lysine permease
Chr2	51642	A<->G	TTA<->TTG	L<->L	Synonymous	DLO180_GM001661	51123	51782	L-lysine permease
Chr2	51669	G<->A	CAG<->CAA	Q<->Q	Synonymous	DLO180_GM001661	51123	51782	L-lysine permease
Chr2	51714	C<->A	CCC<->CCA	P<->P	Synonymous	DLO180_GM001661	51123	51782	L-lysine permease
Chr2	51874	A<->G	TAA<->TAG	*<->*	Stop_syn	DLO180_GM001662	51874	52716	Transcriptional regulator, AraC family
Chr2	52003	G<->A	GGG<->GGA	G<->G	Synonymous	DLO180_GM001662	51874	52716	Transcriptional regulator, AraC family
Chr2	52009	G<->A	GAG<->GAA	E<->E	Synonymous	DLO180_GM001662	51874	52716	Transcriptional regulator, AraC family
Chr2	52051	C<->T	ACC<->ACT	T<->T	Synonymous	DLO180_GM001662	51874	52716	Transcriptional regulator, AraC family
Chr2	52778	A<->C	AGC<->CGC	S<->R	Nonsynonymous	DLO180_GM001663	52746	53660	Uncharacterized inner membrane protein RarD
Chr2	53185	T<->C	GTG<->GCG	V<->A	Nonsynonymous	DLO180_GM001663	52746	53660	Uncharacterized inner membrane protein RarD
Chr2	53199	G<->A	CCG<->CCA	P<->P	Synonymous	DLO180_GM001663	52746	53660	Uncharacterized inner membrane protein RarD
Chr2	53238	C<->T	TGC<->TGT	C<->C	Synonymous	DLO180_GM001663	52746	53660	Uncharacterized inner membrane protein RarD
Chr2	53304	A<->C	CTA<->CTC	L<->L	Synonymous	DLO180_GM001663	52746	53660	Uncharacterized inner membrane protein RarD
Chr2	53307	G<->A	TTG<->TTA	L<->L	Synonymous	DLO180_GM001663	52746	53660	Uncharacterized inner membrane protein RarD
Chr2	54101	G<->A	AAG<->AAA	K<->K	Synonymous	DLO180_GM001664	53835	55670	ATP-dependent DNA helicase RecQ
Chr2	54104	T<->C	GCT<->GCC	A<->A	Synonymous	DLO180_GM001664	53835	55670	ATP-dependent DNA helicase RecQ
Chr2	54122	C<->G	GAC<->GAG	D<->E	Nonsynonymous	DLO180_GM001664	53835	55670	ATP-dependent DNA helicase RecQ
Chr2	54143	C<->T	AGC<->AGT	S<->S	Synonymous	DLO180_GM001664	53835	55670	ATP-dependent DNA helicase RecQ
Chr2	54245	C<->A	CGC<->CGA	R<->R	Synonymous	DLO180_GM001664	53835	55670	ATP-dependent DNA helicase RecQ
Chr2	54254	T<->C	AAT<->AAC	N<->N	Synonymous	DLO180_GM001664	53835	55670	ATP-dependent DNA helicase RecQ
Chr2	54257	G<->A	CTG<->CTA	L<->L	Synonymous	DLO180_GM001664	53835	55670	ATP-dependent DNA helicase RecQ
Chr2	54299	A<->G	TCA<->TCG	S<->S	Synonymous	DLO180_GM001664	53835	55670	ATP-dependent DNA helicase RecQ
Chr2	54308	A<->G	GGA<->GGG	G<->G	Synonymous	DLO180_GM001664	53835	55670	ATP-dependent DNA helicase RecQ
Chr2	54323	T<->C	CCT<->CCC	P<->P	Synonymous	DLO180_GM001664	53835	55670	ATP-dependent DNA helicase RecQ
Chr2	54332	T<->C	GCT<->GCC	A<->A	Synonymous	DLO180_GM001664	53835	55670	ATP-dependent DNA helicase RecQ
Chr2	54345	T<->C	TTA<->CTA	L<->L	Synonymous	DLO180_GM001664	53835	55670	ATP-dependent DNA helicase RecQ
Chr2	54513	G<->A	GTT<->ATT	V<->I	Nonsynonymous	DLO180_GM001664	53835	55670	ATP-dependent DNA helicase RecQ
Chr2	54695	G<->T	CGG<->CGT	R<->R	Synonymous	DLO180_GM001664	53835	55670	ATP-dependent DNA helicase RecQ
Chr2	54743	T<->C	ATT<->ATC	I<->I	Synonymous	DLO180_GM001664	53835	55670	ATP-dependent DNA helicase RecQ
Chr2	54767	G<->A	GTG<->GTA	V<->V	Synonymous	DLO180_GM001664	53835	55670	ATP-dependent DNA helicase RecQ
Chr2	54860	G<->A	TTG<->TTA	L<->L	Synonymous	DLO180_GM001664	53835	55670	ATP-dependent DNA helicase RecQ
Chr2	54863	C<->T	TAC<->TAT	Y<->Y	Synonymous	DLO180_GM001664	53835	55670	ATP-dependent DNA helicase RecQ
Chr2	54893	T<->C	CGT<->CGC	R<->R	Synonymous	DLO180_GM001664	53835	55670	ATP-dependent DNA helicase RecQ
Chr2	54968	G<->A	GCG<->GCA	A<->A	Synonymous	DLO180_GM001664	53835	55670	ATP-dependent DNA helicase RecQ
Chr2	54974	A<->G	GCA<->GCG	A<->A	Synonymous	DLO180_GM001664	53835	55670	ATP-dependent DNA helicase RecQ
Chr2	55115	C<->T	TAC<->TAT	Y<->Y	Synonymous	DLO180_GM001664	53835	55670	ATP-dependent DNA helicase RecQ
Chr2	55487	C<->T	GCC<->GCT	A<->A	Synonymous	DLO180_GM001664	53835	55670	ATP-dependent DNA helicase RecQ
Chr2	55493	G<->A	GAG<->GAA	E<->E	Synonymous	DLO180_GM001664	53835	55670	ATP-dependent DNA helicase RecQ
Chr2	55559	G<->A	CCG<->CCA	P<->P	Synonymous	DLO180_GM001664	53835	55670	ATP-dependent DNA helicase RecQ
Chr2	55709	C<->T	TAC<->TAT	Y<->Y	Synonymous	DLO180_GM001665	55680	55985	Aminopeptidase N
Chr2	55868	C<->T	TGC<->TGT	C<->C	Synonymous	DLO180_GM001665	55680	55985	Aminopeptidase N
Chr2	56455	T<->C	ACT<->ACC	T<->T	Synonymous	DLO180_GM001666	56279	56947	Putative preQ0 transporter YhhQ
Chr2	56476	G<->T	CAG<->CAT	Q<->H	Nonsynonymous	DLO180_GM001666	56279	56947	Putative preQ0 transporter YhhQ
Chr2	56524	G<->A	GTG<->GTA	V<->V	Synonymous	DLO180_GM001666	56279	56947	Putative preQ0 transporter YhhQ
Chr2	56573	G<->A	GGC<->AGC	G<->S	Nonsynonymous	DLO180_GM001666	56279	56947	Putative preQ0 transporter YhhQ
Chr2	56575	C<->T	GGC<->GGT	G<->G	Synonymous	DLO180_GM001666	56279	56947	Putative preQ0 transporter YhhQ
Chr2	56602	C<->T	GTC<->GTT	V<->V	Synonymous	DLO180_GM001666	56279	56947	Putative preQ0 transporter YhhQ
Chr2	56620	G<->A	GCG<->GCA	A<->A	Synonymous	DLO180_GM001666	56279	56947	Putative preQ0 transporter YhhQ
Chr2	56665	A<->G	GTA<->GTG	V<->V	Synonymous	DLO180_GM001666	56279	56947	Putative preQ0 transporter YhhQ
Chr2	56764	A<->G	GCA<->GCG	A<->A	Synonymous	DLO180_GM001666	56279	56947	Putative preQ0 transporter YhhQ
Chr2	56941	G<->T	GCG<->GCT	A<->A	Synonymous	DLO180_GM001666	56279	56947	Putative preQ0 transporter YhhQ
Chr2	57226	T<->C	AAT<->AAC	N<->N	Synonymous	DLO180_GM001667	57145	58638	Guanosine-5'-triphosphate,3'-diphosphate pyrophosphatase (EC 3.6.1.40) @ Exopolyphosphatase (EC 3.6.1.11)
Chr2	57334	A<->G	GCA<->GCG	A<->A	Synonymous	DLO180_GM001667	57145	58638	Guanosine-5'-triphosphate,3'-diphosphate pyrophosphatase (EC 3.6.1.40) @ Exopolyphosphatase (EC 3.6.1.11)
Chr2	57349	C<->T	CGC<->CGT	R<->R	Synonymous	DLO180_GM001667	57145	58638	Guanosine-5'-triphosphate,3'-diphosphate pyrophosphatase (EC 3.6.1.40) @ Exopolyphosphatase (EC 3.6.1.11)
Chr2	57397	A<->G	CTA<->CTG	L<->L	Synonymous	DLO180_GM001667	57145	58638	Guanosine-5'-triphosphate,3'-diphosphate pyrophosphatase (EC 3.6.1.40) @ Exopolyphosphatase (EC 3.6.1.11)
Chr2	57427	G<->A	GCG<->GCA	A<->A	Synonymous	DLO180_GM001667	57145	58638	Guanosine-5'-triphosphate,3'-diphosphate pyrophosphatase (EC 3.6.1.40) @ Exopolyphosphatase (EC 3.6.1.11)
Chr2	57460	A<->G	ACA<->ACG	T<->T	Synonymous	DLO180_GM001667	57145	58638	Guanosine-5'-triphosphate,3'-diphosphate pyrophosphatase (EC 3.6.1.40) @ Exopolyphosphatase (EC 3.6.1.11)
Chr2	57631	T<->A	GCT<->GCA	A<->A	Synonymous	DLO180_GM001667	57145	58638	Guanosine-5'-triphosphate,3'-diphosphate pyrophosphatase (EC 3.6.1.40) @ Exopolyphosphatase (EC 3.6.1.11)
Chr2	58105	G<->A	CAG<->CAA	Q<->Q	Synonymous	DLO180_GM001667	57145	58638	Guanosine-5'-triphosphate,3'-diphosphate pyrophosphatase (EC 3.6.1.40) @ Exopolyphosphatase (EC 3.6.1.11)
Chr2	58252	G<->A	ACG<->ACA	T<->T	Synonymous	DLO180_GM001667	57145	58638	Guanosine-5'-triphosphate,3'-diphosphate pyrophosphatase (EC 3.6.1.40) @ Exopolyphosphatase (EC 3.6.1.11)
Chr2	58907	C<->T	CAC<->CAT	H<->H	Synonymous	DLO180_GM001668	58658	59971	ATP-dependent RNA helicase RhlB (EC 3.6.4.13)
Chr2	58964	T<->C	GAT<->GAC	D<->D	Synonymous	DLO180_GM001668	58658	59971	ATP-dependent RNA helicase RhlB (EC 3.6.4.13)
Chr2	58973	G<->T	CTG<->CTT	L<->L	Synonymous	DLO180_GM001668	58658	59971	ATP-dependent RNA helicase RhlB (EC 3.6.4.13)
Chr2	58994	G<->A	ACG<->ACA	T<->T	Synonymous	DLO180_GM001668	58658	59971	ATP-dependent RNA helicase RhlB (EC 3.6.4.13)
Chr2	59015	G<->T	GGG<->GGT	G<->G	Synonymous	DLO180_GM001668	58658	59971	ATP-dependent RNA helicase RhlB (EC 3.6.4.13)
Chr2	59057	T<->C	GGT<->GGC	G<->G	Synonymous	DLO180_GM001668	58658	59971	ATP-dependent RNA helicase RhlB (EC 3.6.4.13)
Chr2	59066	T<->C	TTT<->TTC	F<->F	Synonymous	DLO180_GM001668	58658	59971	ATP-dependent RNA helicase RhlB (EC 3.6.4.13)
Chr2	59150	C<->T	GGC<->GGT	G<->G	Synonymous	DLO180_GM001668	58658	59971	ATP-dependent RNA helicase RhlB (EC 3.6.4.13)
[truncated: 5,226 more rows]
