# Supplementary material for: Dynamics and Microevolution of Vibrio parahaemolyticus Populations in Shellfish Farms
Source: mSystems. 2021 Jan 12;6(1):e01161-20. doi: 10.1128/mSystems.01161-20 (PMC7901483; doi:10.1128/mSystems.01161-20)
Supplement: TABLE S4 [file mSystems.01161-20-st004.xlsx]

## Sheet: Table S4
Table S4 Mobile genetic elements (MGEs) found in sequenced strains in this study
MGE No.	Size (bp)	ST	GC %	Highest Coverage %	Highest Identity %	Highest hit	ORF	Gene Length(bp)	Function
MGE1	5810	3	37.8	1	1	Vibrio parahaemolyticus strain RIMD2210633(BA000031.2)	1	968	Transposase
							2	1106	Cytotoxic necrotizing factor
							3	296	FIG01200583: hypothetical protein
							4	692	diguanylate cyclase/phosphodiesterase (GGDEF & EAL domains) with PAS/PAC sensor(s)
							5	314	Mobile element protein
							6	128	Mobile element protein
							7	113	Mobile element protein
MGE2	17294	3	39.8	1	1	Vibrio parahaemolyticus strain RIMD2210633(BA000031.2)	1	1874	putative transposase
							2	953	putative transposition protein
							3	1373	FOG: GGDEF domain
							4	395	Response regulator
							5	206	Transcriptional regulator, XRE family
							6	1043	CRISPR-associated protein, Csy3 family
							7	1922	FIG01200279: hypothetical protein
							8	1187	FIG01202769: hypothetical protein
							9	263	FIG00761799: membrane protein
							10	296	FIG01203263: hypothetical protein
							11	122	hypothetical protein
							12	887	Phage protein
							13	461	Mobile element protein
							14	113	Mobile element protein
							15	290	thermostable direct hemolysin
							16	119	Mobile element protein
							17	335	Mobile element protein
MGE3	62131	3	44.8	1	1	Vibrio parahaemolyticus strain RIMD2210633(BA000031.2)	1	140	Mobile element protein
							2	209	hypothetical protein
							3	578	FIG01201247: hypothetical protein
							4	1142	Zinc-regulated TonB-dependent outer membrane receptor
							5	929	Zinc ABC transporter, periplasmic-binding protein ZnuA
							6	803	Zinc ABC transporter, inner membrane permease protein ZnuB
							7	719	3-oxoacyl-[acyl-carrier protein] reductase (EC 1.1.1.100)
							8	590	UPF0325 protein YaeH
							9	1454	FIG01202209: hypothetical protein
							10	167	hypothetical protein
							11	1388	PE_PGRS family protein
							12	194	hypothetical protein
							13	533	Dihydrofolate reductase homolog
							14	566	Transcriptional regulator, TetR family
							15	857	Glutathione S-transferase (EC 2.5.1.18)
							16	1169	D-alanyl-D-alanine carboxypeptidase (EC 3.4.16.4)
							17	131	hypothetical protein
							18	353	putative DamX-related protein
							19	473	Antioxidant, AhpC/Tsa family
							20	1013	Adenosine deaminase (EC 3.5.4.4)
							21	140	hypothetical protein
							22	212	Cold shock protein CspA
							23	302	Pirin-related protein
							24	566	Pirin-related protein
							25	848	UPF0028 protein YchK
							26	914	Putative transporter
							27	416	Transcriptional regulator, MarR family
							28	128	hypothetical protein
							29	341	FIG01200305: hypothetical protein
							30	431	FIG01199887: hypothetical protein
							31	1124	Probable MFS transporter
							32	149	FIG01202936: hypothetical protein
							33	935	Oxidoreductase, Gfo/Idh/MocA family
							34	1655	Predicted membrane-associated metal-dependent hydrolase
							35	323	Diacylglycerol kinase (EC 2.7.1.107)
							36	389	FIG01201081: hypothetical protein
							37	1286	Sensory histidine kinase in two-component regulatory system with RstA
							38	713	Transcriptional regulatory protein RstA
							39	719	Short-chain dehydrogenase/reductase SDR
							40	296	1,4-alpha-glucan branching enzyme (EC 2.4.1.18)
							41	374	FIG01200274: hypothetical protein
							42	599	Periplasmic thiol:disulfide interchange protein DsbA
							43	1457	Phage integrase
							44	2672	Putative membrane protein
							45	677	Alpha/beta hydrolase fold
							46	437	hypothetical protein
							47	113	hypothetical protein
							48	113	hypothetical protein
							49	1427	RecD-like DNA helicase YrrC
							50	266	FIG01204969: hypothetical protein
							51	284	bacteriocin immunity protein
							52	2576	FIG01204417: hypothetical protein
							53	3314	hypothetical protein
							54	1412	Putative ATP-binding protein
							55	644	hypothetical protein
							56	266	hypothetical protein
							57	161	hypothetical protein
							58	125	hypothetical protein
							59	1604	InterPro IPR001950:IPR001993
							60	2315	Translation-disabling ACNase RloC
							61	140	conserved hypothetical protein
							62	1016	Mobile element protein
MGE4	4174	658/1986	42.2	0.92	0.995	Vibrio parahaemolyticus strain MVP1(CP043421.1)	1	656	Transposase
							2	124	repeat region
							3	416	hypothetical protein
							4	245	CcdB antidote CcdA
							5	317	CcdB toxin protein
							6	124	repeat region
							7	968	Transposase
							8	626	hypothetical protein
							9	186	repeat region
							10	149	Transposase
MGE5	38952	658	43.6	0.92	0.995	Vibrio parahaemolyticus strain D3112 (CP034566.1)	1	134	ISSod13, transposase
							2	947	ISSod13, transposase
							3	125	hypothetical protein
							4	1010	Alcohol dehydrogenase
							5	971	hypothetical protein
							6	2078	2,4-dienoyl-CoA reductase [NADPH] (EC 1.3.1.34)
							7	617	Alcohol dehydrogenase (EC 1.1.1.1)
							8	545	Alcohol dehydrogenase (EC 1.1.1.1)
							9	821	Transketolase, N-terminal section (EC 2.2.1.1)
							10	977	Transketolase, C-terminal section (EC 2.2.1.1)
							11	1034	Formaldehyde dehydrogenase MscR, NAD/mycothiol- dependent / S-nitrosomycothiol reductase MscR
							12	275	hypothetical protein
							13	251	hypothetical protein
							14	1023	repeat region
							15	752	Transposase
							16	434	hypothetical protein
							17	476	hypothetical protein
							18	545	hypothetical protein
							19	206	hypothetical protein
							20	824	Transcriptional regulator, AraC family
							21	1721	Predicted mannitol permease
							22	323	L-rhamnose mutarotase (EC 5.1.3.32)
							23	1445	Rhamnulokinase (EC 2.7.1.5)
							24	1259	L-rhamnose isomerase (EC 5.3.1.14)
							25	800	Rhamnulose-1-phosphate aldolase (EC 4.1.2.19)
							26	1142	Alcohol dehydrogenase (EC 1.1.1.1)
							27	584	hypothetical protein
							28	131	hypothetical protein
							29	224	hypothetical protein
							30	893	Putative inner membrane protein
							31	767	predicted L-arabinose 1-dehydrogenase
							32	869	2-hydroxy-3-oxopropionate reductase (EC 1.1.1.60)
							33	875	hypothetical protein
							34	896	aldose epimerase family protein
							35	791	hypothetical protein
							36	1751	Dehydratase, IlvD/Edd family
							37	1583	Sodium-Choline Symporter
							38	1031	Gluconate utilization system Gnt-I transcriptional repressor
							39	126	repeat region
							40	305	hypothetical protein
							41	350	Transposase
MGE6	19851	658	46.9	0.41	0.956	Vibrio owensii strain 051011B chr2 (CP045860.1)	1	623	Transposase
							2	305	hypothetical protein
							3	129	repeat region
							4	1037	hypothetical protein
							5	320	hypothetical protein
							6	332	hypothetical protein
							7	170	hypothetical protein
							8	263	hypothetical protein
							9	440	hypothetical protein
							10	359	hypothetical protein
							11	131	hypothetical protein
							12	335	hypothetical protein
							13	278	hypothetical protein
							14	500	Nucleoid-associated protein NdpA
							15	386	hypothetical protein
							16	206	hypothetical protein
							17	473	Resolvase
							18	740	Uncharacterized HTH-type transcriptional regulator YegW
							19	965	Oxalate/formate antiporter
							20	203	Oxalate/formate antiporter
							21	959	Uncharacterized sugar kinase YegV, PfkB family
							22	1022	ADP-ribosylglycohydrolase family protein YegU
							23	1283	Putative nucleoside transporter YegT
							24	602	Resolvase/integrase Bin
							25	371	hypothetical protein
							26	293	Mobile element protein
							27	197	Mobile element protein
							28	281	Mobile element protein
							29	275	repeat region
							30	470	hypothetical protein
							31	185	Putative adhesin
							32	293	Mobile element protein
							33	197	Mobile element protein
							34	281	Mobile element protein
MGE7	5194	658	43.5	0.41	0.956	Vibrio owensii strain 051011B chr2 (CP045860.1)	1	452	Mobile element protein
							2	1010	Transcriptional regulator STM1555, LacI family
							3	1475	Na+/H+ antiporter NhaC
							4	1160	Putative aminotransferase STM1557
							5	686	repeat region
							6	683	Mobile element protein
MGE8	15950	658	43.4	0.42	0.953	Vibrio coralliilyticus strain RE98 chr1( CP009617.1)	1	227	Mobile element protein
							2	890	hypothetical protein
							3	1901	hypothetical protein
							4	401	Mutator MutT protein (7,8-dihydro-8-oxoguanine-triphosphatase) (EC 3.6.1.-)
							5	356	hypothetical protein
							6	239	hypothetical protein
							7	1970	hypothetical protein
							8	3482	hypothetical protein
							9	860	hypothetical protein
							10	134	hypothetical protein
							11	1175	YibE/F family protein
							12	2195	2',3'-cyclic-nucleotide 2'-phosphodiesterase (EC 3.1.4.16)
							13	335	Putative NAGC-like transcriptional regulator
							14	254	Mobile element protein
							15	263	Mobile element protein
MGE9	14360	658	45.8	0.72	0.9838	Vibrio parahaemolyticus strain 20160303005-1 plasmid pVPSD2016-3(CP034302.1)	1	851	Transposase
							2	284	Mobile element protein
							3	260	hypothetical protein
							4	275	hypothetical protein
							5	113	hypothetical protein
							6	272	hypothetical protein
							7	116	hypothetical protein
							8	113	FIG034376: Hypothetical protein
							9	464	FIG023873: Plasmid related protein
							10	389	FIG023873: Plasmid related protein
							11	317	FIG026997: Hypothetical protein
							12	245	FIG026997: Hypothetical protein
							13	275	Superfamily II DNA/RNA helicases, SNF2 family
							14	521	Superfamily II DNA/RNA helicases, SNF2 family
							15	533	Superfamily II DNA/RNA helicases, SNF2 family
							16	332	Superfamily II DNA/RNA helicases, SNF2 family
							17	407	Superfamily II DNA/RNA helicases, SNF2 family
							18	461	hypothetical protein
							19	314	hypothetical protein
							20	164	hypothetical protein
							21	1256	hypothetical protein
							22	971	hypothetical protein
							23	314	repeat region
							24	1031	Transposase
							25	1046	Replication protein
							26	173	hypothetical protein
							27	494	repeat region
							28	332	Transposase
MGE10	13353	658	43	0.37	0.9598	Vibrio parahaemolyticus strain 20160303005-1 plasmid pVPSD2016-3(CP034302.1)	1	419	Mobile element protein
							2	553	repeat region
							3	1010	Transposase
							4	1232	Tripeptide aminopeptidase (EC 3.4.11.4)
							5	1361	Anaerobic C4-dicarboxylate transporter DcuC
							6	164	hypothetical protein
							7	215	hypothetical protein
							8	134	Transposase InsN for insertion sequence element IS911
							9	191	hypothetical protein
							10	311	hypothetical protein
							11	452	hypothetical protein
							12	113	hypothetical protein
							13	2948	Mobile element protein
							14	548	Resolvase/integrase Bin
							15	893	Abort lactococcal phage infection AbiTii
							16	473	Mobile element protein
MGE11	9390	658	40.9	0.98	0.9953	Vibrio parahaemolyticus strain FORC_022 plasmid(CP013250.1)	1	323	Transposase
							2	431	Transposase
							3	1061	HflK protein
							4	989	HflC protein
							5	1343	Na+/H+ antiporter NhaA type
							6	308	hypothetical protein
							7	377	hypothetical protein
							8	1112	Ornithine racemase (EC 5.1.1.12)
							9	1205	hypothetical protein
							10	284	Transposase
							11	851	Transposase
MGE12	38785	658	36.1	0.93	0.9912	Vibrio parahaemolyticus strain AM51552 chr2(NZ_CP046759.1)	1	254	ISSod13, transposase
							2	557	ISSod13, transposase
							3	173	Mobile element protein
							4	137	hypothetical protein
							5	410	DNA-binding protein H-NS
							6	584	membrane protein
							7	404	hypothetical protein
							8	698	hypothetical protein
							9	1346	hypothetical protein
							10	902	Transcriptional regulator, LysR family
							11	1589	L-lactate permease
							12	1706	D-lactate dehydrogenase (EC 1.1.1.28)
							13	1880	hypothetical protein
							14	563	hypothetical protein
							15	671	ThiJ/PfpI family protein
							16	878	diguanylate cyclase/phosphodiesterase (GGDEF & EAL domains) with PAS/PAC sensor(s)
							17	200	ISSod13, transposase
							18	146	ISSod13, transposase
MGE13	6791	693	39.3	1	1	Vibrio parahaemolyticus strain 20140829008-1 chrI(CP034294.1)	1	1172	Transposase InsG for insertion sequence element IS4
							2	1163	Transposase InsI for insertion sequence element IS30
							3	140	Transposase InsG for insertion sequence element IS4
							4	668	hypothetical protein
							5	1013	hypothetical protein
							6	134	Mobile element protein
							7	263	Mobile element protein
							8	131	hypothetical protein
							9	1031	Mobile element protein
MGE14	5614	180/1799	39.8	0.75	0.9326	Proteus vulgaris strain ZN3(CP047344.1)	1	110	Mobile element protein
							2	254	hypothetical protein
							3	932	Retron-type RNA-directed DNA polymerase (EC 2.7.7.49)
							4	1640	ATP-binding protein
							5	671	hypothetical protein
							6	467	hypothetical protein
							7	128	hypothetical protein
							8	179	hypothetical protein
							9	126	repeat region
							10	98	Mobile element protein
MGE15	50740	1	38.8	0.97	0.934	Vibrio parahaemolyticus strain ATCC 17802 chr2(CP014047.2)	1	230	Mobile element protein
							2	905	Permease of the drug/metabolite transporter (DMT) superfamily
							3	353	Permease of the drug/metabolite transporter (DMT) superfamily
							4	128	Mobile element protein
							5	131	hypothetical protein
							6	752	hypothetical protein
							7	4388	Putative lipoprotein AcfD-like
							8	404	DNA-binding protein H-NS
							9	869	hypothetical protein
							10	128	Mobile element protein
							11	140	hypothetical protein
							12	209	Transposase InsN for insertion sequence element IS911
							13	455	Transposase InsO for insertion sequence element IS911
							14	566	Mobile element protein
							15	793	repeat region
							16	569	hypothetical protein
							17	848	Transcriptional regulator, AraC family
							18	626	Dipeptide transport ATP-binding protein DppF (TC 3.A.1.5.2)
							19	692	hypothetical protein
							20	800	Nickel ABC transporter, permease protein NikC2 (TC 3.A.1.5.3)
							21	968	Dipeptide transport system permease protein DppB (TC 3.A.1.5.2)
							22	1538	Nickel ABC transporter, substrate-binding protein NikA2 (TC 3.A.1.5.3)
							23	842	Urease accessory protein UreD
							24	302	Urease gamma subunit (EC 3.5.1.5)
							25	323	Urease beta subunit (EC 3.5.1.5)
							26	1703	Urease alpha subunit (EC 3.5.1.5)
							27	479	Urease accessory protein UreE
							28	665	Urease accessory protein UreF
							29	638	Urease accessory protein UreG
							30	827	hypothetical protein
							31	248	hypothetical protein
							32	137	hypothetical protein
							33	1826	hypothetical protein
							34	167	hypothetical protein
							35	368	hypothetical protein
							36	8942	hypothetical protein
							37	722	Mobile element protein
							38	791	repeat region
							39	512	RTX toxin activating lysine-acyltransferase (EC 2.3.1.-)
							40	2960	RTX toxins determinant A and related Ca2+-binding proteins
							41	2123	RTX toxin transporter, ATP-binding protein
							42	1421	RTX toxin transporter, determinant D
							43	140	Mobile element protein
MGE16	2990	114	41.3	0.99	0.9673	Vibrio parahaemolyticus strain MVP1(CP043421.1)	1	548	Transposase
							2	173	hypothetical protein
							3	386	hypothetical protein
							4	452	repeat region
							5	233	hypothetical protein
							6	356	Transposase
							7	326	Transposase
MGE17	3696	114	40.6	0.79	0.9968	Vibrio parahaemolyticus strain 20140722001-1 plasmid pVPCZ2014-1(CP034291.1)	1	65	Mobile element protein
							2	127	repeat region
							3	284	Ig-like repeat domain protein 3
							4	434	Mobile element protein
							5	176	hypothetical protein
							6	308	hypothetical protein
							7	932	Outer membrane protein A precursor
							8	248	hypothetical protein
							9	237	repeat region
							10	173	Mobile element protein
MGE18	5055	396/658/1750	40.4	0.99	0.9673	ST1066/ST415	1	152	ISSod13, transposase
							2	236	ISSod13, transposase
							3	386	ISSod13, transposase
							4	296	Acetyltransferase, GNAT family
							5	120	repeat region
							6	491	hypothetical protein
							7	890	hypothetical protein
							8	122	hypothetical protein
							9	800	Transposase
							10	308	Mobile element protein
MGE19	67492	396	44	0.99	0.9673	ST1066	1	920	Mobile element protein
							2	941	hypothetical protein
							3	167	hypothetical protein
							4	656	hypothetical protein
							5	1163	hypothetical protein
							6	791	hypothetical protein
							7	431	hypothetical protein
							8	473	UPF0758 family protein
							9	176	Predicted transcriptional regulator
							10	1148	Lactaldehyde dehydrogenase involved in fucose or rhamnose utilization (EC 1.2.1.22)
							11	647	L-fuculose phosphate aldolase (EC 4.1.2.17)
							12	431	L-fucose mutarotase (EC 5.1.3.29)
							13	1454	L-fuculokinase (EC 2.7.1.51)
							14	1748	L-fucose isomerase (EC 5.3.1.25) @ D-Arabinose ketol-isomerase (EC 5.3.1.3)
							15	1310	Fucose permease
							16	698	L-fucose operon activator
							17	224	hypothetical protein
							18	131	hypothetical protein
							19	605	hypothetical protein
							20	563	hypothetical protein
							21	2381	VgrG protein
							22	1349	Rhs-family protein
							23	983	Putative transmembrane protein
							24	137	hypothetical protein
							25	512	hypothetical protein
							26	161	hypothetical protein
							27	1217	Putative insecticidal toxin complex
							28	224	hypothetical protein
							29	482	hypothetical protein
							30	296	Transposase, IS200 family
							31	320	conserved hypothetical fusion protein
							32	158	hypothetical protein
							33	680	hypothetical protein
							34	1133	hypothetical protein
							35	140	Mobile element protein
							36	245	FIG054324: hypothetical protein
							37	560	putative type III secretion system lipoprotein precursor EprK
							38	482	hypothetical protein
							39	488	FIG108740: putative two-component response regulator
							40	1184	hypothetical protein
							41	1085	Type III secretion host injection protein (YopB)
							42	899	hypothetical protein
							43	551	FIG054117: hypothetical protein
							44	407	FIG115691: hypothetical protein
							45	569	hypothetical protein
							46	1865	hypothetical protein
							47	596	hypothetical protein
							48	1889	Type III secretion inner membrane channel protein (LcrD,HrcV,EscV,SsaV)
							49	1037	Type III secretion inner membrane protein (YscU,SpaS,EscU,HrcU,SsaU, homologous to flagellar export components)
							50	719	FIG055531: putative outer membrane protein
							51	389	FIG066966: hypothetical protein
							52	1007	FIG071908: hypothetical protein
							53	671	FIG054937: hypothetical protein
							54	215	putative Type III secretion protein Spa33
							55	548	putative transcriptional activator ToxR
							56	140	hypothetical protein
							57	278	hypothetical protein
							58	278	hypothetical protein
							59	692	Surface presentation of antigens protein SpaP
							60	683	putative Spa29, component of the Mxi-Spa secretion machinery
							61	239	hypothetical protein
							62	1469	hypothetical protein
							63	1262	Type III secretion cytoplasmic ATP synthase (EC 3.6.3.14, YscN,SpaL,MxiB,HrcN,EscN)
							64	626	hypothetical protein
							65	233	putative type III secretion apparatus protein
							66	374	hypothetical protein
							67	1067	hypothetical protein
							68	635	hypothetical protein
							69	995	hypothetical protein
							70	473	hypothetical protein
							71	239	hypothetical protein
							72	173	Mobile element protein
							73	1211	hypothetical protein
							74	221	Transposase
							75	194	Mobile element protein
							76	410	Mobile element protein
							77	299	hypothetical protein
							78	1127	hypothetical protein
							79	203	Mobile element protein
							80	707	Transposase
MGE20	54638	396	39.7	0.99	0.9673	Vibrio parahaemolyticus strain MVP1(CP043421.1)	1	314	Mobile element protein
							2	107	hypothetical protein
							3	1184	hypothetical protein
							4	1148	hypothetical protein
							5	839	hypothetical protein
							6	227	hypothetical protein
							7	1187	dermonecrotic toxin
							8	716	Alpha-fimbriae chaperone protein
							9	524	TonB-dependent receptor
							10	2432	hypothetical protein
							11	1037	hypothetical protein
							12	1109	hypothetical protein
							13	119	hypothetical protein
							14	173	hypothetical protein
							15	185	hypothetical protein
							16	371	hypothetical protein
							17	1247	hypothetical protein
							18	1154	hypothetical protein
							19	950	hypothetical protein
							20	1853	hypothetical protein
							21	1562	hypothetical protein
							22	212	hypothetical protein
							23	146	hypothetical protein
							24	1370	hypothetical protein
							25	479	hypothetical protein
							26	629	hypothetical protein
							27	1064	hypothetical protein
							28	1610	hypothetical protein
							29	1064	hypothetical protein
							30	656	hypothetical protein
							31	1073	multidrug-efflux transporter
							32	467	hypothetical protein
							33	1048	repeat region
							34	920	Mobile element protein
							35	236	D-xylose proton-symporter XylE
							36	902	aldose epimerase family protein
							37	1229	Putative NAGC-like transcriptional regulator
							38	2195	2',3'-cyclic-nucleotide 2'-phosphodiesterase (EC 3.1.4.16)
							39	1175	YibE/F family protein
							40	470	Helicase, C-terminal
							41	386	Helicase, C-terminal
							42	2129	ATP-dependent DNA helicase RecQ
							43	1337	hypothetical protein
							44	1529	Deoxyguanosinetriphosphate triphosphohydrolase (EC 3.1.5.1), subgroup 1
							45	1256	hypothetical protein
							46	689	hypothetical protein
							47	2348	hypothetical protein
							48	539	Transposase
							49	686	Transposase
MGE21	24461	722	45.6	0.25	0.9293	Vibrio coralliilyticus strain SNUTY-1 plasmid Psnuty2(CP020456.1)	1	92	Mobile element protein
							2	407	DNA-binding protein H-NS
							3	1601	Tetracycline resistance, MFS efflux pump => Tet(35)
							4	2306	hypothetical protein
							5	146	FIG01200491: hypothetical protein
							6	956	putative transcription regulator TxR
							7	896	ATP phosphoribosyltransferase (EC 2.4.2.17) => HisGl
							8	1295	Histidinol dehydrogenase (EC 1.1.1.23)
							9	1040	Histidinol-phosphate aminotransferase (EC 2.6.1.9)
							10	1073	Histidinol-phosphatase (EC 3.1.3.15) / Imidazoleglycerol-phosphate dehydratase (EC 4.2.1.19)
							11	614	Imidazole glycerol phosphate synthase amidotransferase subunit HisH
							12	737	Phosphoribosylformimino-5-aminoimidazole carboxamide ribotide isomerase (EC 5.3.1.16)
							13	773	Imidazole glycerol phosphate synthase cyclase subunit
							14	635	Phosphoribosyl-AMP cyclohydrolase (EC 3.5.4.19) / Phosphoribosyl-ATP pyrophosphatase (EC 3.6.1.31)
							15	503	UPF0225 protein YchJ
							16	1214	Predicted signal transduction protein
							17	653	UDP-2,3-diacylglucosamine diphosphatase (EC 3.6.1.54)
							18	494	Peptidyl-prolyl cis-trans isomerase PpiB (EC 5.2.1.8)
							19	1382	Cysteinyl-tRNA synthetase (EC 6.1.1.16)
							20	578	Thymidine kinase (EC 2.7.1.21)
							21	638	Uncharacterized SAM-binding protein YdcF
							22	827	Nucleoside-diphosphate-sugar epimerase
							23	884	Transcriptional regulator, LysR family
							24	422	hypothetical protein
							25	236	DNA-binding protein inhibitor Id-2-related protein
							26	860	Formate efflux transporter FocA
							27	128	repeat region
							28	71	Mobile element protein
MGE22	16505	722	42.7	0.9	0.9603	Vibrio parahaemolyticus strain Vb0624 chr1( CP041202.1)	1	281	Mobile element protein
							2	596	UDP-glucose 4-epimerase (EC 5.1.3.2)
							3	1733	hypothetical protein
							4	1262	Maltoporin (maltose/maltodextrin high-affinity receptor, phage lambda receptor protein)
							5	2066	beta-galactosidase (EC 3.2.1.23)
							6	1232	Putative galactosidase
							7	842	Maltodextrin ABC transporter, permease protein MdxG
							8	1304	Maltodextrin ABC transporter, permease protein MdxF
							9	1235	Maltodextrin ABC transporter, substrate-binding protein MdxE
							10	1103	Maltose/maltodextrin transport ATP-binding protein MalK (EC 3.6.3.19)
							11	1007	LacI-family transcriptional regulator
							12	998	Arabinogalactan endo-1,4-beta-galactanase (EC 3.2.1.89)
							13	1097	Mobile element protein
MGE23	7899	722	46.8	0.99	0.983	Vibrio parahaemolyticus strain FDAARGOS_667 chr1 (CP044062.)	1	179	Transposase and inactivated derivatives
							2	167	Mobile element protein
							3	383	Fluoride ion transporter CrcB
							4	1940	Phosphomethylpyrimidine synthase ThiC (EC 4.1.99.17)
							5	1334	Uncharacterized domain 1 associated with ThiE / Thiamin-phosphate pyrophosphorylase (EC 2.5.1.3)
							6	782	Sulfur carrier protein ThiS adenylyltransferase (EC 2.7.7.73)
							7	203	Sulfur carrier protein ThiS
							8	773	Thiazole synthase (EC 2.8.1.10)
							9	1127	2-iminoacetate synthase (ThiH) (EC 4.1.99.19)
							10	133	repeat region
							11	71	Mobile element protein
MGE24	5212	722	43.8	1	1	multiple STs	1	920	Mobile element protein
							2	446	Acetyltransferase, GNAT family
							3	542	Acetyltransferase
							4	1178	Transcriptional regulator, MerR family
							5	947	ISSod13, transposase
MGE25	6080	722	42	0.81	1	Vibrio parahaemolyticus strain 13511/A1 plasmid pTetB-VA1(KM189195.1)	1	920	Mobile element protein
							2	155	repeat region
							3	416	Right origin-binding protein
							4	593	Transcriptional regulator, AcrR family
							5	1205	Tetracycline resistance, MFS efflux pump => Tet(B)
							6	623	Tetracycline resistance regulatory protein TetR
							7	686	Transcriptional regulator, ArsR family
							8	1054	repeat region
							9	920	Mobile element protein
MGE26	173759	722	40.7	0.99	0.9966	Vibrio parahaemolyticus strain FDA_R31( NC_021821.1)	1	71	Mobile element protein
							2	557	Protein PhnA
							3	191	hypothetical protein
							4	1019	Integral membrane protein TerC
							5	146	hypothetical protein
							6	1742	5'-nucleotidase (EC 3.1.3.5)
							7	1634	Predicted ATP-dependent endonuclease of the OLD family, YbjD subgroup
							8	482	FIG01199629: hypothetical protein
							9	920	Transcriptional regulator, LysR family
							10	1451	Formate efflux transporter FocA
							11	569	FIG01201176: hypothetical protein
							12	539	Cytochrome b561 homolog 2
							13	242	hypothetical protein
							14	632	FIG01199606: hypothetical protein
							15	788	Diguanylate cyclase/phosphodiesterase domain 2 (EAL)
							16	1253	ATP-dependent RNA helicase VCA0768
							17	596	Acyl carrier protein phosphodiesterase (EC 3.1.4.14)
							18	134	FIG01201060: hypothetical protein
							19	1430	Methyl-accepting chemotaxis sensor/transducer protein
							20	215	hypothetical protein
							21	668	6-phosphogluconate phosphatase
							22	1751	Response regulator
							23	509	hypothetical protein
							24	128	Conserved uncharacterized protein CreA
							25	1157	FIG00350455: hypothetical protein
							26	2276	hypothetical protein
							27	803	hypothetical protein
							28	623	hypothetical protein
							29	1031	hypothetical protein
							30	2156	hypothetical protein
							31	470	Conserved uncharacterized protein CreA
							32	719	hypothetical protein
							33	149	hypothetical protein
							34	722	hypothetical protein
							35	1184	hypothetical protein
							36	863	hypothetical protein
							37	212	Conserved uncharacterized protein CreA
							38	1259	Error-prone, lesion bypass DNA polymerase V (UmuC)
							39	404	Error-prone repair protein UmuD
							40	1715	hypothetical protein
							41	410	hypothetical protein
							42	764	hypothetical protein
							43	257	hypothetical protein
							44	182	hypothetical protein
							45	947	hypothetical protein
							46	434	hypothetical protein
							47	449	hypothetical protein
							48	377	hypothetical protein
							49	647	hypothetical protein
							50	440	hypothetical protein
							51	2141	hypothetical protein
							52	1037	hypothetical protein
							53	371	hypothetical protein
							54	722	hypothetical protein
							55	443	hypothetical protein
							56	1178	hypothetical protein
							57	1388	hypothetical protein
							58	434	Mobile element protein
							59	341	Mobile element protein
							60	257	Mobile element protein
MGE27	8337	1743/415/150	42.3	0.99	0.9966	Vibrio parahaemolyticus strain FORC_022 chr2 (CP013249.1)	1	326	Mobile element protein
							2	1256	RstA phage-related replication protein
							3	224	FIG01202409: hypothetical protein
							4	320	hypothetical protein
							5	464	bacteriophage f237 ORF10
							6	126	repeat region
							7	371	putative regulator protein
							8	239	hypothetical protein
							9	278	hypothetical protein
							10	1424	Zona occludens toxin
							11	332	Accessory cholera enterotoxin
							12	1508	hypothetical protein
							13	218	hypothetical protein
							14	245	hypothetical protein
							15	326	Mobile element protein
MGE28	54129	1743	44.5	0.88	0.985	Vibrio parahaemolyticus strain Vb0624 chr1(CP041202.1)	1	62	Transposase
							2	1253	hypothetical protein
							3	545	hypothetical protein
							4	383	Transposase
							5	1904	hypothetical protein
							6	302	Thermostable carboxypeptidase 1 (EC 3.4.17.19)
							7	971	hypothetical protein
							8	1565	Deoxyguanosinetriphosphate triphosphohydrolase (EC 3.1.5.1)
							9	197	hypothetical protein
							10	536	hypothetical protein
							11	983	Lipid A biosynthesis lauroyl acyltransferase (EC 2.3.1.241)
							12	113	hypothetical protein
							13	1427	Putative amino acid transporter
							14	359	hypothetical protein
							15	941	Homoserine O-succinyltransferase (EC 2.3.1.46)
							16	725	Type IV pilus (Tfp) assembly protein PilF
							17	929	ABC transporter, substrate-binding protein (cluster 12, methionine/phosphonates)
							18	2159	c-di-GMP phosphodiesterase (EC 3.1.4.52)
							19	3155	FOG: CheY-like receiver
							20	479	FIG01203079: hypothetical protein
							21	1088	ABC-type sulfate transport system, permease component
							22	626	Sugar O-acetyltransferase
							23	332	FIG01202175: hypothetical protein
							24	542	Adenylate cyclase (EC 4.6.1.1)
							25	434	Putative PRS2 protein
							26	353	hypothetical protein
							27	482	Transcriptional regulator, MarR family
							28	887	Permease of the drug/metabolite transporter (DMT) superfamily
							29	827	HTH-type transcriptional regulator gadW
							30	641	Ser-tRNA(Ala) deacylase @ Gly-tRNA(Ala) deacylase
							31	2210	hypothetical protein
							32	191	FIG01200746: hypothetical protein
							33	1289	Rtn protein
							34	1016	Manganese-dependent inorganic pyrophosphatase (EC 3.6.1.1)
							35	1271	Putrescine-inducible gamma-aminobutyrate:alpha-ketoglutarate aminotransferase (EC 2.6.1.19)
							36	1427	Gamma-glutamyl-aminobutyraldehyde dehydrogenase (EC 1.2.1.-)
							37	1082	Agmatine deiminase (EC 3.5.3.12)
							38	866	N-carbamoylputrescine amidase (EC 3.5.1.53)
							39	1277	Gamma-glutamyl-putrescine oxidase (EC1.4.3.-)
							40	1484	Gamma-glutamyl-aminobutyraldehyde dehydrogenase (EC 1.2.1.-)
							41	557	Putrescine utilization regulator
							42	746	Gamma-glutamyl-GABA hydrolase (EC 3.5.1.94)
							43	1343	Gamma-glutamyl-putrescine synthetase (EC 6.3.1.11)
							44	1475	Putative symporter in putrescine utilization cluster
							45	461	hypothetical protein
							46	446	hypothetical protein
							47	362	hypothetical protein
							48	545	Acetyltransferase, GNAT family
							49	626	Transporter, LysE family
							50	89	hypothetical protein
							51	299	hypothetical protein
							52	494	hypothetical protein
							53	257	hypothetical protein
							54	134	hypothetical protein
							55	401	Transposase
MGE29	5910	1743	35.5	no hit	no hit	no hit	1	143	Mobile element protein
							2	188	Mobile element protein
							3	350	UPF0102 protein YraN
							4	1067	hypothetical protein
							5	728	hypothetical protein
							6	851	hypothetical protein
							7	677	hypothetical protein
							8	569	Thymidylate kinase (EC 2.7.4.9)
							9	428	Mobile element protein
MGE30	5581	658	42	0.68	0.963	Vibrio harveyi strain 345 chr2(CP025538.1)	1	200	ISSod13, transposase
							2	146	ISSod13, transposase
							3	179	hypothetical protein
							4	1331	Error-prone, lesion bypass DNA polymerase V (UmuC)
							5	413	Error-prone repair protein UmuD
							6	479	hypothetical protein
							7	131	hypothetical protein
							8	212	Cold shock protein of CSP family
							9	200	hypothetical protein
							10	158	hypothetical protein
							11	140	hypothetical protein
							12	104	repeat region
									26
MGE31	3170	658	39	0.74	0.953	Vibrio harveyi strain 345 chr2(CP025538.1)	1	515	Mobile element protein
							2	281	Mobile element protein
							3	275	repeat region
							4	470	hypothetical protein
							5	185	Putative adhesin
							6	515	Mobile element protein
							7	281	Mobile element protein
							8	126	repeat region
MGE32	36098	658/1986	41	0.78	0.9316	Vibrio diabolicus strain FDAARGOS_96 plasmid unnamed(CP014093.1)	1	1094	Mobile element protein
							2	626	Phage protein
							3	413	hypothetical protein
							4	323	hypothetical protein
							5	3449	hypothetical protein
							6	461	hypothetical protein
							7	839	Phage protein
							8	1397	hypothetical protein
							9	347	Phage protein
							10	2663	hypothetical protein
							11	812	putative morphogenetic function
							12	515	Phage protein
							13	560	hypothetical protein
							14	164	hypothetical protein
							15	218	Cold shock protein of CSP family
							16	155	hypothetical protein
							17	104	repeat region
							18	140	hypothetical protein
							19	185	hypothetical protein
							20	158	hypothetical protein
							21	200	hypothetical protein
							22	212	Cold shock protein of CSP family
							23	374	bacteriophage f237 ORF9
							24	452	hypothetical protein
							25	1331	hypothetical protein
							26	497	putative baseplate structural protein
							27	608	putative morphogenetic function
							28	668	hypothetical protein
							29	1574	hypothetical protein
							30	437	hypothetical protein
							31	1649	hypothetical protein
							32	347	hypothetical protein
							33	548	N-acetylmuramoyl-L-alanine amidase
							34	341	hypothetical protein
							35	764	hypothetical protein
							36	284	hypothetical protein
							37	770	Phage baseplate hub
							38	977	hypothetical protein
							39	761	baseplate or tail stability
							40	539	hypothetical protein
							41	596	hypothetical protein
							42	164	hypothetical protein
							43	125	hypothetical protein
							44	317	CcdB toxin protein
							45	245	CcdA protein (antitoxin to CcdB)
							46	605	hypothetical protein
							47	107	N-acetylglutamate synthase (EC 2.3.1.1)
							48	824	Transposase
							49	278	Mobile element protein
MGE33	68031	722	39.5	0.99	0.953	Vibrio parahaemolyticus strain FDA(NC_021821.1)	1	344	Mobile element protein
							2	764	Mobile element protein
							3	122	hypothetical protein
							4	791	hypothetical protein
							5	1142	CzcABC family efflux RND transporter, membrane fusion protein
							6	3140	RND efflux system, inner membrane transporter
							7	1085	Long-chain fatty acid transport protein
							8	776	hypothetical protein
							9	530	Spermidine N1-acetyltransferase (EC 2.3.1.57)
							10	152	hypothetical protein
							11	1067	GGDEF domain protein
							12	932	Class A beta-lactamase (EC 3.5.2.6) => CARB family, carbenicillin-hydrolyzing
							13	1349	Predicted ferric reductase
							14	581	hypothetical protein
							15	3140	Copper/silver efflux RND transporter, transmembrane protein CusA
							16	1715	Copper/silver efflux RND transporter, membrane fusion protein CusB
							17	1421	Copper/silver efflux RND transporter, outer membrane protein CusC
							18	425	FIG01200243: hypothetical protein
							19	4268	NAD-dependent formate dehydrogenase alpha subunit
							20	941	hypothetical protein
							21	371	hypothetical protein
							22	1100	Domain of unknown function / Efflux ABC transporter, permease protein
							23	926	Efflux ABC transporter, ATP-binding protein
							24	947	Membrane fusion component of tripartite multidrug efflux system
							25	128	hypothetical protein
							26	1631	Methyl-accepting chemotaxis sensor/transducer protein
							27	206	hypothetical protein
							28	1028	hypothetical protein
							29	791	Phenazine biosynthesis protein PhzF like
							30	533	Phospholipid-binding protein
							31	779	Transcriptional regulator, AraC family
							32	1055	Arsenical-resistance protein ACR3
							33	341	Arsenical resistance operon repressor
							34	1757	ABC transporter, substrate-binding protein (cluster 5, nickel/peptides/opines)
							35	443	PTS system, mannitol-specific cryptic IIA component (EC 2.7.1.197)
							36	1424	PTS system, mannitol-specific IIC component / PTS system, mannitol-specific IIB component (EC 2.7.1.197)
							37	1271	Uncharacterized protein YggP
							38	368	Transcriptional regulator
							39	734	Uncharacterized sugar kinase YggC
							40	746	putative histidinol phosphatase and related hydrolases of the PHP family
							41	764	FIG01204047: hypothetical protein
							42	335	Transcriptional regulator
							43	311	FIG01201304: hypothetical protein
							44	1157	Tyrosine-specific transport protein
							45	329	FIG01200849: hypothetical protein
							46	2183	RecD-like DNA helicase YrrC
							47	437	hypothetical protein
							48	677	hypothetical protein
							49	2606	putative membrane protein
							50	1457	Phage integrase
							51	1871	Methyl-accepting chemotaxis sensor/transducer protein
							52	1364	Predicted arginine uptake transporter
							53	671	putative membrane protein
							54	401	Gfa-like protein
							55	629	hypothetical protein
							56	1214	Cell wall endopeptidase, family M23/M37
							57	872	GGDEF domain protein
							58	1345	repeat region
							59	764	Mobile element protein
MGE34	29047	722	44.7	0.94	0.99	Vibrio parahaemolyticus strain Vb0624 chr1(CP041202.1)	1	764	Mobile element protein
							2	344	Mobile element protein
							3	599	DNA integration/recombination/inversion protein
							4	965	hypothetical protein
							5	995	Uncharacterized protein STM4503
							6	1757	Type I restriction-modification system, specificity subunit S
							7	1786	repeat region
							8	1490	Type I restriction-modification system, DNA-methyltransferase subunit M (EC 2.1.1.72)
							9	398	FIG01201097: hypothetical protein
							10	110	hypothetical protein
							11	149	FIG01205366: hypothetical protein
							12	365	FIG01202923: hypothetical protein
							13	206	hypothetical protein
							14	284	hypothetical protein
							15	656	Adenine-specific methyltransferase (EC 2.1.1.72)
							16	2550	repeat region
							17	2477	Type I restriction-modification system, restriction subunit R (EC 3.1.21.3)
							18	2420	hypothetical protein
							19	278	hypothetical protein
							20	1226	Phage integrase
							21	485	tmRNA-binding protein SmpB
							22	443	Ribosome association toxin RatA
							23	347	UPF0125 protein RatB
							24	359	Outer membrane beta-barrel assembly protein BamE
							25	1664	DNA repair protein RecN
							26	1190	hypothetical protein
							27	884	NAD kinase (EC 2.7.1.23)
							28	596	Heat shock protein GrpE
							29	1259	Proton/glutamate symporter @ Sodium/glutamate symporter
							30	1336	repeat region
							31	764	Mobile element protein
							32	344	Mobile element protein
MGE35	11822	722	42.7	0.71	0.99	Vibrio parahaemolyticus strain 160807 ch1(CP033141.1)	1	920	Mobile element protein
							2	156	repeat region
							3	113	Mobile element protein
							4	416	Right origin-binding protein
							5	593	Transcriptional regulator, AcrR family
							6	242	Tetracycline resistance, MFS efflux pump => Tet(B)
							7	857	Tetracycline resistance, MFS efflux pump => Tet(B)
							8	623	Tetracycline resistance regulatory protein TetR
							9	686	Transcriptional regulator, ArsR family
							10	758	Mobile element protein
							11	140	Mobile element protein
							12	446	Acetyltransferase, GNAT family
							13	542	Acetyltransferase
							14	1178	Transcriptional regulator, MerR family
							15	947	ISSod13, transposase
							16	1346	repeat region
							17	1208	Mobile element protein
MGE36	26707	722	45.4	0.99	0.99	Vibrio parahaemolyticus strain FDA(NC_021821.1)	1	392	Mobile element protein
							2	779	Mobile element protein
							3	407	DNA-binding protein H-NS
							4	1601	Tetracycline resistance, MFS efflux pump => Tet(35)
							5	2306	hypothetical protein
							6	146	FIG01200491: hypothetical protein
							7	956	putative transcription regulator TxR
							8	896	ATP phosphoribosyltransferase (EC 2.4.2.17) => HisGl
							9	1295	Histidinol dehydrogenase (EC 1.1.1.23)
							10	1040	Histidinol-phosphate aminotransferase (EC 2.6.1.9)
							11	1073	Histidinol-phosphatase (EC 3.1.3.15) / Imidazoleglycerol-phosphate dehydratase (EC 4.2.1.19)
							12	614	Imidazole glycerol phosphate synthase amidotransferase subunit HisH
							13	737	Phosphoribosylformimino-5-aminoimidazole carboxamide ribotide isomerase (EC 5.3.1.16)
							14	773	Imidazole glycerol phosphate synthase cyclase subunit
							15	635	Phosphoribosyl-AMP cyclohydrolase (EC 3.5.4.19) / Phosphoribosyl-ATP pyrophosphatase (EC 3.6.1.31)
							16	503	UPF0225 protein YchJ
							17	1214	Predicted signal transduction protein
							18	653	UDP-2,3-diacylglucosamine diphosphatase (EC 3.6.1.54)
							19	494	Peptidyl-prolyl cis-trans isomerase PpiB (EC 5.2.1.8)
							20	1382	Cysteinyl-tRNA synthetase (EC 6.1.1.16)
							21	578	Thymidine kinase (EC 2.7.1.21)
							22	638	Uncharacterized SAM-binding protein YdcF
							23	827	Nucleoside-diphosphate-sugar epimerase
							24	884	Transcriptional regulator, LysR family
							25	422	hypothetical protein
							26	236	DNA-binding protein inhibitor Id-2-related protein
							27	860	Formate efflux transporter FocA
							28	1292	repeat region
							29	392	Mobile element protein
							30	779	Mobile element protein
MGE37	10261	722	46	0.99	0.99	Vibrio parahaemolyticus strain FDA (NC_021821.1)	1	392	Mobile element protein
							2	806	Mobile element protein
							3	1121	Serine--pyruvate aminotransferase (EC 2.6.1.51) / L-alanine:glyoxylate aminotransferase (EC 2.6.1.44)
							4	158	FIG01200695: hypothetical protein
							5	1352	Aspartokinase (EC 2.7.2.4)
							6	3680	5-methyltetrahydrofolate--homocysteine methyltransferase (EC 2.1.1.13)
							7	1334	Na+/H+ antiporter, NhaP family
							8	164	Mobile element protein
MGE38	3751	722	40.3	0.99	0.99	Vibrio parahaemolyticus strain FDA(NC_021821.1)	1	167	Mobile element protein
							2	383	Fluoride ion transporter CrcB
							3	1940	Phosphomethylpyrimidine synthase ThiC (EC 4.1.99.17)
							4	1334	Uncharacterized domain 1 associated with ThiE / Thiamin-phosphate pyrophosphorylase (EC 2.5.1.3)
							5	782	Sulfur carrier protein ThiS adenylyltransferase (EC 2.7.7.73)
							6	203	Sulfur carrier protein ThiS
							7	773	Thiazole synthase (EC 2.8.1.10)
							8	1127	2-iminoacetate synthase (ThiH) (EC 4.1.99.19)
							9	1299	repeat region
							10	392	Mobile element protein
							11	806	Mobile element protein
MGE39	18579	1061	38.2	0.54	0.9771	Vibrio tubiashii ATCC 19109 chr2 (CP009355.1)	1	269	Transposase, IS3/IS911 family
							2	1862	hypothetical protein
							3	350	hypothetical protein
							4	269	hypothetical protein
							5	1880	Methyl-accepting chemotaxis protein I (serine chemoreceptor protein)
							6	545	hypothetical protein
							7	2477	hypothetical protein
							8	668	hypothetical protein
							9	1046	hypothetical protein
							10	689	diguanylate cyclase/phosphodiesterase (GGDEF & EAL domains) with PAS/PAC sensor(s)
							11	1190	hypothetical protein
							12	1400	Aldehyde dehydrogenase (EC 1.2.1.3)
							13	1076	Glycerol dehydrogenase (EC 1.1.1.6)
							14	155	hypothetical protein
							15	794	Intracellular protease
							16	389	hypothetical protein
							17	447	repeat region
							18	392	Mobile element protein
MGE40	3456	1061	41.1	0.13	0.9682	Vibrio parahaemolyticus strain 20151116002-3 chrI(CP034305.1)	1	743	Mobile element protein
							2	447	repeat region
							3	230	Mobile element protein
							4	1124	Unknown
							5	125	hypothetical protein
							6	476	Mobile element protein
MGE41	25505	1061	36.4	0.96	0.9704	Vibrio parahaemolyticus strain MVP1 chr1(NZ_CP043421.1)	1	638	Transposase
							2	842	hypothetical protein
							3	845	Rossmann fold nucleotide-binding protein Smf possibly involved in DNA uptake
							4	1376	hypothetical protein
							5	1283	Phosphatidylinositol-specific phospholipase C (EC 4.6.1.13)
							6	383	hypothetical protein
							7	602	hypothetical protein
							8	1739	diguanylate cyclase/phosphodiesterase (GGDEF & EAL domains) with PAS/PAC sensor(s)
							9	1931	hypothetical protein
							10	449	hypothetical protein
							11	1229	hypothetical protein
							12	1211	hypothetical protein
							13	914	hypothetical protein
							14	437	hypothetical protein
							15	8558	hypothetical protein
							16	137	hypothetical protein
							17	122	Mobile element protein
MGE42	19608	1800	44.9	1	1	ALL	1	461	Transposase, IS200 family
							2	620	DnaJ-related protein
							3	839	Isopenicillin N synthase
							4	596	FIG028593: membrane protein
							5	332	Periplasmic divalent cation tolerance protein CutA
							6	251	Conserved protein containing a Zn-ribbon motif
							7	1706	SgrR, sugar-phosphate stress, transcriptional activator of SgrS small RNA
							8	233	PTS system, IIA component
							9	434	1,4-dihydroxy-2-naphthoyl-CoA hydrolase (EC 3.1.2.28) in menaquinone biosynthesis
							10	788	Zn-dependent protease with chaperone function PA4632
							11	1082	Zn-dependent protease
							12	1241	Long-chain fatty acid transport protein
							13	2408	Putative lipase
							14	557	Protein PhnA
							15	191	hypothetical protein
							16	1019	Integral membrane protein TerC
							17	95	hypothetical protein
							18	1742	5'-nucleotidase (EC 3.1.3.5)
							19	1634	Predicted ATP-dependent endonuclease of the OLD family, YbjD subgroup
							20	718	repeat region
							21	461	Transposase, IS200 family
MGE43	9882	1800	45.3	0.99	0.9831	Vibrio parahaemolyticus strain FDAARGOS_662 chr1(CP044070.1)	1	461	Transposase, IS200 family
							2	194	hypothetical protein
							3	794	Protein kinase-like protein
							4	209	probable exported protein YPO3233
							5	500	FIG01200789: hypothetical protein
							6	290	FIG01202831: hypothetical protein
							7	524	Lipoprotein
							8	776	Outer membrane protein OmpV
							9	1658	ABC transporter, substrate-binding protein (cluster 5, nickel/peptides/opines)
							10	614	Putative outer membrane protein
							11	119	hypothetical protein
							12	884	Transcriptional regulator, LysR family
							13	908	Permease of the drug/metabolite transporter (DMT) superfamily
							14	718	repeat region
							15	461	Transposase, IS200 family
MGE44	19358	1800	40.9	0.47	0.9788	Vibrio parahaemolyticus strain FDAARGOS_662 chr2(CP044071.1)	1	461	Transposase, IS200 family
							2	1025	Integron integrase IntI4
							3	146	hypothetical protein
							4	224	ABC-type maltose transport system, permease component
							5	121	repeat region
							6	341	hypothetical protein
							7	474	repeat region
							8	284	hypothetical protein
							9	461	hypothetical protein
							10	233	hypothetical protein
							11	125	hypothetical protein
							12	121	repeat region
							13	124	repeat region
							14	779	hypothetical protein
							15	116	hypothetical protein
							16	2366	repeat region
							17	359	hypothetical protein
							18	359	hypothetical protein
							19	392	hypothetical protein
							20	113	hypothetical protein
							21	359	hypothetical protein
							22	296	hypothetical protein
							23	122	repeat region
							24	998	hypothetical protein
							25	1710	repeat region
							26	509	DUF1706 domain-containing protein
							27	158	FIG01205959: hypothetical protein
							28	257	hypothetical protein
							29	407	hypothetical protein
							30	404	hypothetical protein
							31	116	hypothetical protein
							32	740	hypothetical protein
							33	440	hypothetical protein
							34	122	repeat region
							35	452	hypothetical protein
							36	764	repeat region
							37	317	CcdB toxin protein
							38	245	CcdB antidote CcdA
							39	113	hypothetical protein
							40	126	repeat region
							41	338	hypothetical protein
							42	131	hypothetical protein
							43	125	repeat region
							44	1205	repeat region
							45	710	Mobile element protein
							46	113	hypothetical protein
							47	266	Transposase, IS3/IS911 family
MGE45	13316	1800	38.1	1	0.9996	Vibrio parahaemolyticus strain Vb0624 chr1(CP041202.1)	1	383	Transposase
							2	545	hypothetical protein
							3	1388	hypothetical protein
							4	767	hypothetical protein
							5	197	hypothetical protein
							6	371	hypothetical protein
							7	1001	hypothetical protein
							8	2627	ATPase involved in DNA repair
							9	827	hypothetical protein
							10	635	hypothetical protein
							11	503	hypothetical protein
							12	140	predicted protein
							13	353	Mobile element protein
MGE46	17238	1630	39.6	1	1	Vibrio parahaemolyticus strain FORC006(CP009765.1)	1	314	Transposase
							2	392	hypothetical protein
							3	413	hypothetical protein
							4	137	hypothetical protein
							5	437	Acetyltransferase
							6	257	hypothetical protein
							7	530	hypothetical protein
							8	572	hypothetical protein
							9	122	repeat region
							10	371	hypothetical protein
							11	215	hypothetical protein
							12	131	transporter, LysE family
							13	197	transporter, LysE family
							14	257	Transporter, LysE family
							15	122	repeat region
							16	119	hypothetical protein
							17	329	hypothetical protein
							18	920	Mobile element protein
							19	134	hypothetical protein
							20	149	hypothetical protein
							21	305	hypothetical protein
							22	140	hypothetical protein
							23	134	hypothetical protein
							24	119	repeat region
							25	383	hypothetical protein
							26	491	hypothetical protein
							27	773	hypothetical protein
							28	1058	repeat region
							29	920	Mobile element protein
							30	182	hypothetical protein
							31	191	hypothetical protein
							32	134	hypothetical protein
							33	356	hypothetical protein
							34	278	hypothetical protein
							35	197	ISSod13, transposase
							36	140	ISSod13, transposase
MGE47	63077	809	43.6	1	0.9964	Vibrio parahaemolyticus strain 160807 chr1(CP033141.1)	1	119	Mobile element protein
							2	419	Mobile element protein
							3	377	hypothetical protein
							4	749	hypothetical protein
							5	881	hypothetical protein
							6	1256	Error-prone, lesion bypass DNA polymerase V (UmuC)
							7	491	Error-prone repair protein UmuD
							8	878	hypothetical protein
							9	710	hypothetical protein
							10	215	hypothetical protein
							11	257	HipB protein
							12	779	FOG: TPR repeat
							13	1505	hypothetical protein
							14	752	UPF0325 protein YaeH
							15	653	diguanylate cyclase/phosphodiesterase (GGDEF & EAL domains) with PAS/PAC sensor(s)
							16	962	hypothetical protein
							17	2192	hypothetical protein with 50bp hit to Dihydrolipoamide acetyltransferase
							18	635	hypothetical protein
							19	2984	hypothetical protein
							20	650	hypothetical protein
							21	464	hypothetical protein
							22	821	hypothetical protein
							23	656	hypothetical protein
							24	1580	Thermostable carboxypeptidase 1 (EC 3.4.17.19)
							25	683	Transporter, LysE family
							26	566	FIG01203265: hypothetical protein
							27	1376	Sodium/glycine symporter GlyP
							28	158	FIG01199787: hypothetical protein
							29	734	Chromosome segregation ATPase
							30	383	hypothetical protein
							31	365	FIG01201206: hypothetical protein
							32	1925	Phosphatidylglycerol--membrane-oligosaccharide glycerophosphotransferase (EC 2.7.8.20)
							33	1412	Two-component system sensor histidine kinase
							34	656	Two-component transcriptional response regulator, OmpR family
							35	635	FIG01200150: hypothetical protein
							36	794	Oxidoreductase, short-chain dehydrogenase/reductase family
							37	683	Long-chain-fatty-acid--CoA ligase (EC 6.2.1.3) / long-chain acyl-CoA synthetase
							38	1559	Long-chain-fatty-acid--CoA ligase (EC 6.2.1.3)
							39	611	Thermostable hemolysin delta-VPH
							40	323	Glycine betaine/L-proline transport substrate-binding protein ProX (TC 3.A.1.12.1)
							41	638	Glycine betaine/L-proline transport substrate-binding protein ProX (TC 3.A.1.12.1)
							42	1085	Glycine betaine/L-proline transport system permease protein ProW (TC 3.A.1.12.1)
							43	1187	Glycine betaine/L-proline transport ATP-binding protein ProV (TC 3.A.1.12.1)
							44	1880	Predicted signal-transduction protein containing cAMP-binding and CBS domains
							45	746	DEDDh 3'-5' exonuclease domain of the epsilon subunit of DNA polymerase III
							46	1661	High-affinity choline uptake protein BetT
							47	533	L-2,4-diaminobutyric acid acetyltransferase (EC 2.3.1.178)
							48	1265	Diaminobutyrate--2-oxoglutarate transaminase (EC 2.6.1.76)
							49	386	L-ectoine synthase (EC 4.2.1.108)
							50	1424	Aspartokinase (EC 2.7.2.4) associated with ectoine biosynthesis
							51	986	Cytochrome c551 peroxidase (EC 1.11.1.5)
							52	1151	Efflux ABC transporter, permease protein
							53	1166	Domain of unknown function / Efflux ABC transporter, permease protein
							54	980	Membrane-fusion protein
							55	1415	Efflux transport system, outer membrane factor (OMF) lipoprotein
							56	227	hypothetical protein
							57	1619	Tricarboxylate transport sensor protein TctE => Citrate response regulator CitA
							58	686	Tricarboxylate transport transcriptional regulator TctD => Citrate response regulator CitB
							59	1329	repeat region
							60	1208	Mobile element protein
MGE48	22698	809	40.7	1	0.9885	Vibrio parahaemolyticus strain 160807 chr2(CP033142.1)	1	1205	Transposase
							2	1688	hypothetical protein
							3	2114	Phage integrase
							4	452	hypothetical protein
							5	1208	Transposase
							6	2360	hypothetical protein
							7	974	Cell division-associated, ATP-dependent zinc metalloprotease FtsH
							8	524	Response regulator
							9	314	Transcriptional regulator
							10	980	Adenosine deaminase (EC 3.5.4.4)
							11	554	Nucleoside 5-triphosphatase RdgB (dHAPTP, dITP, XTP-specific) (EC 3.6.1.15)
							12	788	NAD-dependent protein deacetylases, SIR2 family
							13	560	hypothetical protein
							14	503	repeat region
							15	344	Mobile element protein
							16	416	Right origin-binding protein
							17	593	Transcriptional regulator, AcrR family
							18	1205	Tetracycline resistance, MFS efflux pump => Tet(B)
							19	623	Tetracycline resistance regulatory protein TetR
							20	686	Transcriptional regulator, ArsR family
							21	386	hypothetical protein
							22	173	hypothetical protein
							23	1205	Sodium/glutamate symporter
							24	125	Transcriptional regulator, LysR family
							25	1331	repeat region
							26	1208	Mobile element protein
MGE49	10845	1698	38.7	1	0.9885	Vibrio parahaemolyticus strain FORC_022 chr2 (CP034566.1)	1	176	Mobile element protein
							2	1010	Alcohol dehydrogenase
							3	971	hypothetical protein
							4	2078	2,4-dienoyl-CoA reductase [NADPH] (EC 1.3.1.34)
							5	1187	Alcohol dehydrogenase (EC 1.1.1.1)
							6	821	Transketolase, N-terminal section (EC 2.2.1.1)
							7	977	Transketolase, C-terminal section (EC 2.2.1.1)
							8	1037	Alcohol dehydrogenase
							9	275	hypothetical protein
							10	173	hypothetical protein
							11	251	hypothetical protein
							12	434	Transposase
MGE50	5057	1703	40.7	0.99	0.9984	Vibrio parahaemolyticus strain 2012AW-0224 chr1(CP046831.1)	1	302	Transposase
							2	617	Transposase
							3	119	repeat region
							4	128	hypothetical protein
							5	437	Acetyltransferase
							6	137	hypothetical protein
							7	413	hypothetical protein
							8	392	hypothetical protein
							9	122	hypothetical protein
							10	314	Transposase
MGE51	32724	1811/722	41.2	1	1	ST150	1	101	Mobile element protein
							2	1202	Transposase InsI for insertion sequence element IS30
							3	851	Transposase
							4	380	Probable transcriptional activator for leuABCD operon
							5	440	Probable transcriptional activator for leuABCD operon
							6	9416	repeat region
							7	764	LSU ribosomal maturation GTPase RbgA (B. subtilis YlqF)
							8	110	LSU ribosomal maturation GTPase RbgA (B. subtilis YlqF)
							9	1109	CAI-1 autoinducer synthase CqsA
							10	1052	CAI-1 autoinducer sensor kinase/phosphatase CqsS
							11	197	CAI-1 autoinducer sensor kinase/phosphatase CqsS
							12	404	CAI-1 autoinducer sensor kinase/phosphatase CqsS
							13	122	CAI-1 autoinducer sensor kinase/phosphatase CqsS
							14	509	HAD superfamily hydrolase
							15	500	Histone acetyltransferase HPA2 and related acetyltransferases
							16	668	Fatty acid desaturase (EC 1.14.19.1); Delta-9 fatty acid desaturase (EC 1.14.19.1)
							17	572	Mobile element protein
							18	500	hypothetical protein
							19	953	Mobile element protein
MGE52	33133	150	41.2	1	1	ST150	1	920	Mobile element protein
							2	773	ATP-dependent DNA helicase UvrD/PcrA (EC 3.6.4.12)
							3	275	hypothetical protein
							4	380	hypothetical protein
							5	443	hypothetical protein
							6	119	hypothetical protein
							7	2423	hypothetical protein
							8	503	hypothetical protein
							9	428	hypothetical protein
							10	1163	Galactokinase (EC 2.7.1.6)
							11	1052	Galactose-1-phosphate uridylyltransferase (EC 2.7.7.10)
							12	1019	UDP-glucose 4-epimerase (EC 5.1.3.2)
							13	1733	hypothetical protein
							14	1262	Maltoporin (maltose/maltodextrin high-affinity receptor, phage lambda receptor protein)
							15	2066	beta-galactosidase (EC 3.2.1.23)
							16	1247	Putative galactosidase
							17	842	Maltodextrin ABC transporter, permease protein MdxG
							18	1304	Maltodextrin ABC transporter, permease protein MdxF
							19	1235	Maltodextrin ABC transporter, substrate-binding protein MdxE
							20	1103	Maltose/maltodextrin transport ATP-binding protein MalK (EC 3.6.3.19)
							21	1007	LacI-family transcriptional regulator
							22	998	Arabinogalactan endo-1,4-beta-galactanase (EC 3.2.1.89)
							23	137	hypothetical protein
							24	326	Mobile element protein
							25	353	Mobile element protein
							26	140	predicted protein
							27	1208	Transposase
							28	503	hypothetical protein
							29	635	hypothetical protein
							30	827	hypothetical protein
							31	263	ATPase involved in DNA repair
							32	1639	repeat region
							33	500	hypothetical protein
							34	953	Mobile element protein
